# Supplementary material for: d-amino acids signal a stress-dependent run-away response in Vibrio cholerae
Source: Nat Microbiol. 2023 Jun 26;8(8):1549–60. doi: 10.1038/s41564-023-01419-6 (PMC10390336; doi:10.1038/s41564-023-01419-6)
Supplement: Supplementary file 3 — Supplementary Table 1. Thermal protein profiling results. The complete thermal protein profiling dataset is available in ProteomeXchange Consortium under identifier PXD038312. Table 2. Thermal protein profiling statistical analysis. Table 3. Crystallization data collection and refinement statistics. Table 4. List of strains. Table 5. List of plasmids. Table 6. List of oligonucleotides. [file 41564_2023_1419_MOESM3_ESM.xlsx]

## Sheet: Fig1c
Figure 1c. Paired t-test.
Motility	p-value
wt vs. ΔbsrV	0.0054
wt vs. ΔbsrV pEmpty	0.0074
wt vs. ΔbsrV pBsrV	0.182
wt vs. BsrV K95A	0.0066
DAA production
wt vs. ΔbsrV	0.0002
wt vs. ΔbsrV pEmpty	0.0018
wt vs. ΔbsrV pBsrV	0.8107
wt vs. BsrV K95A	0.0021

## Sheet: Fig1d
Figure 1d. One-way ANOVA, p-values corrected for multiple comparisons using Bonferroni method.
Motility	Adjusted p-value	Mean Diff
DbsrV vs. wt	<0.0001	-0.3545
DbsrV vs. D-Ala	0.2059	-0.02567
DbsrV vs. D-Ile	>0.9999	0.006333
DbsrV vs. D-Leu	<0.0001	-0.049
DbsrV vs. D-Pro	0.3836	-0.02333
DbsrV vs. D-Val	0.56	-0.02183
DbsrV vs. D-Phe	0.0181	-0.03367
DbsrV vs. D-Trp	<0.0001	-0.07217
DbsrV vs. D-Asp	<0.0001	-0.056
DbsrV vs. D-Glu	<0.0001	-0.04867
DbsrV vs. D-Arg	<0.0001	-0.3277	****
DbsrV vs. D-His	<0.0001	-0.1247
DbsrV vs. D-Lys	<0.0001	-0.3347	****
DbsrV vs. D-Ser	<0.0001	-0.07267
DbsrV vs. D-Thr	0.0526	-0.03033
DbsrV vs. D-Cys	0.0007	-0.04267
DbsrV vs. D-Met	>0.9999	-0.002667
DbsrV vs. D-Asn	0.0346	-0.03167
DbsrV vs. D-Gln	0.3519	-0.02367
Only those that have a Mean Diff > 0.1 and restore motility to wild-type levels were considered biologically relevant for the study (****)

## Sheet: Fig1e
Figure 1e. Unpaired t-test.
vs. Buffer	p-value
D-Ala	0.6977
D-Ile	0.1343
D-Leu	0.6143
D-Pro	0.6684
D-Val	0.3439
D-Phe	0.3021
D-Trp	0.373
D-Asp	0.8298
D-Glu	0.2555
D-Arg	0.0151
D-His	0.2413
D-Lys	0.0003
D-Ser	0.6025
D-Thr	0.0582
D-Cys	0.8298
D-Met	0.4277
D-Asn	0.4066
D-Gln	0.7315

## Sheet: Fig1g
Figure 1g. Unpaired t-test.
vs. Control	p-value
Dvc2161	0.59
Dvc1506	0.83
Dvc1313	1.6e-05
Dvc1313 + vc1313	0.61
