# Supplementary material for: d-amino acids signal a stress-dependent run-away response in Vibrio cholerae
Source: Nat Microbiol. 2023 Jun 26;8(8):1549–60. doi: 10.1038/s41564-023-01419-6 (PMC10390336; doi:10.1038/s41564-023-01419-6)
Supplement: Source Data Fig. 2 — Unprocessed western blot for Fig. 2b. [file 41564_2023_1419_MOESM5_ESM.xlsx]

## Sheet: 2e
Figure 2e. Unpaired t-test.
vs. DbsrV	p-value
DbsrV DmcpDRK	0.0013
DrpoS	0.00019

## Sheet: 2f
Figure 2f. Unpaired t-test.
vs. wt	p-value
DbsrV	0.001
DmcpDRK	0.5037
DbsrV DmcpDRK	0.0027
DrpoS	0.001
