# Supplementary material for: d-amino acids signal a stress-dependent run-away response in Vibrio cholerae
Source: Nat Microbiol. 2023 Jun 26;8(8):1549–60. doi: 10.1038/s41564-023-01419-6 (PMC10390336; doi:10.1038/s41564-023-01419-6)
Supplement: Source Data Fig. 2 — Statistical source data. [file 41564_2023_1419_MOESM6_ESM.xlsx]

## Sheet: 3f
Figure 3f. Unpaired t-test.
vs DbsrV	p-value
DbsrV Dvc1313	0.0084
wt	0.4313
N43A	0.3158
D47A	0.0045
T48A	0.0059
T105A	0.5692
W107A	0.022
E111A	0.0109
N176A	0.0054
