# Supplementary material for: d-amino acids signal a stress-dependent run-away response in Vibrio cholerae
Source: Nat Microbiol. 2023 Jun 26;8(8):1549–60. doi: 10.1038/s41564-023-01419-6 (PMC10390336; doi:10.1038/s41564-023-01419-6)
Supplement: Source Data Fig. 3 — Statistical source data. [file 41564_2023_1419_MOESM7_ESM.xlsx]

## Sheet: 4c
Figure 4c. Unpaired t-test.
vs DbsrV	p-value
DbsrV Dvc1313	0.0081
+ VC	0.1793
+ VCA	0.0351
+ VPA	0.771
+ VFI	0.0023
