# Supplementary material for: d-amino acids signal a stress-dependent run-away response in Vibrio cholerae
Source: Nat Microbiol. 2023 Jun 26;8(8):1549–60. doi: 10.1038/s41564-023-01419-6 (PMC10390336; doi:10.1038/s41564-023-01419-6)
Supplement: Source Data Fig. 4 — Statistical source data. [file 41564_2023_1419_MOESM8_ESM.xlsx]

## Sheet: Legends
Supplementary Tables
Supplementary Table 1: Thermal Protein Profiling results. The complete thermal protein profiling dataset is available in ProteomeXchange Consortium under identifier PXD038312.
Supplementary Table 2: Thermal Protein Profiling statistical analysis.
Supplementary Table 3: Crystallization data collection and refinement statistics.
Supplementary Table 4: List of strains.
Supplementary Table 5: List of plasmids.
Supplementary Table 6: List of oligonucleotides.

## Sheet: Supplementary Table 1
Supplementary Table 1: Thermal Protein Profiling results. The complete thermal protein profiling dataset is available in ProteomeXchange Consortium under identifier PXD038312.
gene_name	protein_id	description	temperature	signal_sum_0	signal_sum_0.05	signal_sum_0.4	signal_sum_3.2	rel_fc_protein_0	rel_fc_protein_0.05	rel_fc_protein_0.4	rel_fc_protein_3.2	norm_rel_fc_protein_0_unmodified	norm_rel_fc_protein_0.05_unmodified	norm_rel_fc_protein_0.4_unmodified	norm_rel_fc_protein_3.2_unmodified	qupm	qssm
aat	Q9KRA7	Leucyl/phenylalanyl-tRNA--protein transferase OS=Vibrio cholerae serotype O1 (strain ATCC 39315 / El Tor Inaba N16961) OX=243277 GN=aat PE=3 SV=1	37	30508400	36152500	34870900	36519000	1	1.185	1.14299	1.19701	1	1.09031	1.05908	1.04668	1	1
aat	Q9KRA7	Leucyl/phenylalanyl-tRNA--protein transferase OS=Vibrio cholerae serotype O1 (strain ATCC 39315 / El Tor Inaba N16961) OX=243277 GN=aat PE=3 SV=1	40.4	36245000	31326400	35215900	34451700	1	0.864296	0.971607	0.950523	1	1.02598	1.0204	1.01871	1	1
aat	Q9KRA7	Leucyl/phenylalanyl-tRNA--protein transferase OS=Vibrio cholerae serotype O1 (strain ATCC 39315 / El Tor Inaba N16961) OX=243277 GN=aat PE=3 SV=1	44	66925700	72842300	64339400	71877500	1	1.08841	0.961356	1.07399	1	1.08835	0.985598	1.04904	1	1
aat	Q9KRA7	Leucyl/phenylalanyl-tRNA--protein transferase OS=Vibrio cholerae serotype O1 (strain ATCC 39315 / El Tor Inaba N16961) OX=243277 GN=aat PE=3 SV=1	46.9	62653900	65388200	61002900	62047900	1	1.04364	0.973649	0.990328	1	1.10671	1.00791	1.04969	1	1
aat	Q9KRA7	Leucyl/phenylalanyl-tRNA--protein transferase OS=Vibrio cholerae serotype O1 (strain ATCC 39315 / El Tor Inaba N16961) OX=243277 GN=aat PE=3 SV=1	49.8	49739400	69372800	62722800	49253100	1	1.39473	1.26103	0.990223	1	1.29597	1.27923	1.0607	1	1
aat	Q9KRA7	Leucyl/phenylalanyl-tRNA--protein transferase OS=Vibrio cholerae serotype O1 (strain ATCC 39315 / El Tor Inaba N16961) OX=243277 GN=aat PE=3 SV=1	52.9	22868700	21599900	20298600	10545600	1	0.944518	0.887615	0.461137	1	0.876474	0.915192	0.542227	1	1
accA	Q9KPW8	Acetyl-coenzyme A carboxylase carboxyl transferase subunit alpha OS=Vibrio cholerae serotype O1 (strain ATCC 39315 / El Tor Inaba N16961) OX=243277 GN=accA PE=3 SV=1	37	3684940000	3847280000	3970960000	4100800000	1	1.04405	1.07762	1.11285	1	0.960622	0.998506	0.973089	22	69
accA	Q9KPW8	Acetyl-coenzyme A carboxylase carboxyl transferase subunit alpha OS=Vibrio cholerae serotype O1 (strain ATCC 39315 / El Tor Inaba N16961) OX=243277 GN=accA PE=3 SV=1	40.4	4341430000	3822280000	4292640000	4160150000	1	0.88042	0.988762	0.958244	1	1.04512	1.03842	1.02699	22	69
accA	Q9KPW8	Acetyl-coenzyme A carboxylase carboxyl transferase subunit alpha OS=Vibrio cholerae serotype O1 (strain ATCC 39315 / El Tor Inaba N16961) OX=243277 GN=accA PE=3 SV=1	44	3684270000	3500010000	3457790000	3508260000	1	0.949987	0.938528	0.952227	1	0.94994	0.962195	0.930104	21	64
accA	Q9KPW8	Acetyl-coenzyme A carboxylase carboxyl transferase subunit alpha OS=Vibrio cholerae serotype O1 (strain ATCC 39315 / El Tor Inaba N16961) OX=243277 GN=accA PE=3 SV=1	46.9	3599740000	3589980000	3520970000	3165710000	1	0.997289	0.978118	0.879427	1	1.05755	1.01254	0.932142	21	64
accA	Q9KPW8	Acetyl-coenzyme A carboxylase carboxyl transferase subunit alpha OS=Vibrio cholerae serotype O1 (strain ATCC 39315 / El Tor Inaba N16961) OX=243277 GN=accA PE=3 SV=1	49.8	3707070000	4332370000	3561680000	2385450000	1	1.16868	0.96078	0.643487	1	1.08593	0.974644	0.689285	19	39
accA	Q9KPW8	Acetyl-coenzyme A carboxylase carboxyl transferase subunit alpha OS=Vibrio cholerae serotype O1 (strain ATCC 39315 / El Tor Inaba N16961) OX=243277 GN=accA PE=3 SV=1	52.9	890682000	1099000000	883105000	430312000	1	1.23389	0.991493	0.483126	1	1.145	1.0223	0.568084	19	39
accA	Q9KPW8	Acetyl-coenzyme A carboxylase carboxyl transferase subunit alpha OS=Vibrio cholerae serotype O1 (strain ATCC 39315 / El Tor Inaba N16961) OX=243277 GN=accA PE=3 SV=1	55.5	893358000	939385000	825559000	718936000	1	1.05152	0.924108	0.804757	1	1.11216	1.05049	0.880295	15	25
accA	Q9KPW8	Acetyl-coenzyme A carboxylase carboxyl transferase subunit alpha OS=Vibrio cholerae serotype O1 (strain ATCC 39315 / El Tor Inaba N16961) OX=243277 GN=accA PE=3 SV=1	58.6	694758000	785969000	721242000	696385000	1	1.13128	1.03812	1.00234	1	1.15736	1.12905	1.03534	15	25
accA	Q9KPW8	Acetyl-coenzyme A carboxylase carboxyl transferase subunit alpha OS=Vibrio cholerae serotype O1 (strain ATCC 39315 / El Tor Inaba N16961) OX=243277 GN=accA PE=3 SV=1	62	256017000	304207000	263845000	274354000	1	1.18823	1.03058	1.07162	1	1.15998	1.0874	1.11905	14	22
accA	Q9KPW8	Acetyl-coenzyme A carboxylase carboxyl transferase subunit alpha OS=Vibrio cholerae serotype O1 (strain ATCC 39315 / El Tor Inaba N16961) OX=243277 GN=accA PE=3 SV=1	66.3	163957000	181112000	186325000	219759000	1	1.10463	1.13643	1.34035	1	1.09991	1.09512	1.15111	14	22
accD	Q9KTA3	Acetyl-coenzyme A carboxylase carboxyl transferase subunit beta OS=Vibrio cholerae serotype O1 (strain ATCC 39315 / El Tor Inaba N16961) OX=243277 GN=accD PE=3 SV=1	37	1956010000	2149160000	2180480000	2196020000	1	1.09875	1.11476	1.1227	1	1.01094	1.03292	0.981702	20	44
accD	Q9KTA3	Acetyl-coenzyme A carboxylase carboxyl transferase subunit beta OS=Vibrio cholerae serotype O1 (strain ATCC 39315 / El Tor Inaba N16961) OX=243277 GN=accD PE=3 SV=1	40.4	2403830000	2172740000	2249060000	2266250000	1	0.903866	0.935615	0.942766	1	1.07296	0.982604	1.0104	20	44
accD	Q9KTA3	Acetyl-coenzyme A carboxylase carboxyl transferase subunit beta OS=Vibrio cholerae serotype O1 (strain ATCC 39315 / El Tor Inaba N16961) OX=243277 GN=accD PE=3 SV=1	44	2325120000	2275880000	2223180000	2260520000	1	0.978823	0.956157	0.972216	1	0.978773	0.980268	0.949629	20	42
accD	Q9KTA3	Acetyl-coenzyme A carboxylase carboxyl transferase subunit beta OS=Vibrio cholerae serotype O1 (strain ATCC 39315 / El Tor Inaba N16961) OX=243277 GN=accD PE=3 SV=1	46.9	2200940000	2099170000	2284230000	1925100000	1	0.953761	1.03784	0.874672	1	1.0114	1.07436	0.927101	20	42
accD	Q9KTA3	Acetyl-coenzyme A carboxylase carboxyl transferase subunit beta OS=Vibrio cholerae serotype O1 (strain ATCC 39315 / El Tor Inaba N16961) OX=243277 GN=accD PE=3 SV=1	49.8	2120300000	2360870000	2117820000	1495100000	1	1.11346	0.99883	0.705136	1	1.03462	1.01324	0.755322	17	34
accD	Q9KTA3	Acetyl-coenzyme A carboxylase carboxyl transferase subunit beta OS=Vibrio cholerae serotype O1 (strain ATCC 39315 / El Tor Inaba N16961) OX=243277 GN=accD PE=3 SV=1	52.9	598530000	690776000	580908000	352098000	1	1.15412	0.970558	0.588271	1	1.07098	1.00071	0.691718	17	34
accD	Q9KTA3	Acetyl-coenzyme A carboxylase carboxyl transferase subunit beta OS=Vibrio cholerae serotype O1 (strain ATCC 39315 / El Tor Inaba N16961) OX=243277 GN=accD PE=3 SV=1	55.5	301633000	297722000	271772000	270269000	1	0.987034	0.901002	0.896019	1	1.04395	1.02422	0.980124	13	18
accD	Q9KTA3	Acetyl-coenzyme A carboxylase carboxyl transferase subunit beta OS=Vibrio cholerae serotype O1 (strain ATCC 39315 / El Tor Inaba N16961) OX=243277 GN=accD PE=3 SV=1	58.6	226167000	262020000	221867000	247387000	1	1.15852	0.980988	1.09382	1	1.18522	1.06691	1.12983	13	18
accD	Q9KTA3	Acetyl-coenzyme A carboxylase carboxyl transferase subunit beta OS=Vibrio cholerae serotype O1 (strain ATCC 39315 / El Tor Inaba N16961) OX=243277 GN=accD PE=3 SV=1	62	130283000	137413000	124013000	135758000	1	1.05473	0.951874	1.04202	1	1.02965	1.00435	1.08814	7	8
accD	Q9KTA3	Acetyl-coenzyme A carboxylase carboxyl transferase subunit beta OS=Vibrio cholerae serotype O1 (strain ATCC 39315 / El Tor Inaba N16961) OX=243277 GN=accD PE=3 SV=1	66.3	81603200	77614900	82862500	112528000	1	0.951126	1.01543	1.37897	1	0.947061	0.978525	1.18428	7	8
ackA1	Q9KT07	Acetate kinase 1 OS=Vibrio cholerae serotype O1 (strain ATCC 39315 / El Tor Inaba N16961) OX=243277 GN=ackA1 PE=3 SV=1	37	3847950000	4162580000	4083020000	4365980000	1	1.08177	1.06109	1.13462	1	0.995319	0.983191	0.992126	17	73
ackA1	Q9KT07	Acetate kinase 1 OS=Vibrio cholerae serotype O1 (strain ATCC 39315 / El Tor Inaba N16961) OX=243277 GN=ackA1 PE=3 SV=1	40.4	5538030000	4914020000	5311450000	5348090000	1	0.887323	0.959087	0.965703	1	1.05332	1.00725	1.03498	17	73
ackA1	Q9KT07	Acetate kinase 1 OS=Vibrio cholerae serotype O1 (strain ATCC 39315 / El Tor Inaba N16961) OX=243277 GN=ackA1 PE=3 SV=1	44	4608810000	4533730000	4553570000	4653160000	1	0.983709	0.988014	1.00962	1	0.98366	1.01293	0.986166	19	73
ackA1	Q9KT07	Acetate kinase 1 OS=Vibrio cholerae serotype O1 (strain ATCC 39315 / El Tor Inaba N16961) OX=243277 GN=ackA1 PE=3 SV=1	46.9	4918530000	4701320000	4812640000	4742320000	1	0.955838	0.978471	0.964174	1	1.0136	1.0129	1.02197	19	73
ackA1	Q9KT07	Acetate kinase 1 OS=Vibrio cholerae serotype O1 (strain ATCC 39315 / El Tor Inaba N16961) OX=243277 GN=ackA1 PE=3 SV=1	49.8	3691970000	3940530000	3792720000	3710040000	1	1.06732	1.02729	1.00489	1	0.991755	1.04211	1.07642	15	60
ackA1	Q9KT07	Acetate kinase 1 OS=Vibrio cholerae serotype O1 (strain ATCC 39315 / El Tor Inaba N16961) OX=243277 GN=ackA1 PE=3 SV=1	52.9	2142550000	2280830000	2111520000	2164380000	1	1.06454	0.985517	1.01019	1	0.98785	1.01614	1.18783	15	60
ackA1	Q9KT07	Acetate kinase 1 OS=Vibrio cholerae serotype O1 (strain ATCC 39315 / El Tor Inaba N16961) OX=243277 GN=ackA1 PE=3 SV=1	55.5	1600210000	1497250000	1459010000	1842850000	1	0.935658	0.911762	1.15163	1	0.989611	1.03645	1.25973	13	37
ackA1	Q9KT07	Acetate kinase 1 OS=Vibrio cholerae serotype O1 (strain ATCC 39315 / El Tor Inaba N16961) OX=243277 GN=ackA1 PE=3 SV=1	58.6	914492000	882714000	825760000	1043910000	1	0.965251	0.902971	1.14152	1	0.987495	0.98206	1.1791	13	37
ackA1	Q9KT07	Acetate kinase 1 OS=Vibrio cholerae serotype O1 (strain ATCC 39315 / El Tor Inaba N16961) OX=243277 GN=ackA1 PE=3 SV=1	62	429191000	455869000	383046000	463492000	1	1.06216	0.892484	1.07992	1	1.03691	0.94169	1.12771	8	20
ackA1	Q9KT07	Acetate kinase 1 OS=Vibrio cholerae serotype O1 (strain ATCC 39315 / El Tor Inaba N16961) OX=243277 GN=ackA1 PE=3 SV=1	66.3	168740000	151904000	163817000	220757000	1	0.900225	0.970825	1.30827	1	0.896378	0.935539	1.12356	8	20
ackA2	Q9KMT5	Acetate kinase 2 OS=Vibrio cholerae serotype O1 (strain ATCC 39315 / El Tor Inaba N16961) OX=243277 GN=ackA2 PE=3 SV=1	37	2047650000	2316760000	2301360000	2483920000	1	1.13142	1.1239	1.21306	1	1.04101	1.04139	1.06071	15	34
ackA2	Q9KMT5	Acetate kinase 2 OS=Vibrio cholerae serotype O1 (strain ATCC 39315 / El Tor Inaba N16961) OX=243277 GN=ackA2 PE=3 SV=1	40.4	2658760000	2217190000	2532980000	2505800000	1	0.833919	0.952692	0.942469	1	0.989924	1.00054	1.01008	15	34
ackA2	Q9KMT5	Acetate kinase 2 OS=Vibrio cholerae serotype O1 (strain ATCC 39315 / El Tor Inaba N16961) OX=243277 GN=ackA2 PE=3 SV=1	44	1980400000	1962200000	1894560000	1966940000	1	0.99081	0.956655	0.993203	1	0.99076	0.980779	0.970128	14	25
ackA2	Q9KMT5	Acetate kinase 2 OS=Vibrio cholerae serotype O1 (strain ATCC 39315 / El Tor Inaba N16961) OX=243277 GN=ackA2 PE=3 SV=1	46.9	2015710000	1886310000	1929330000	1886930000	1	0.935804	0.957147	0.936112	1	0.992355	0.990828	0.992224	14	25
ackA2	Q9KMT5	Acetate kinase 2 OS=Vibrio cholerae serotype O1 (strain ATCC 39315 / El Tor Inaba N16961) OX=243277 GN=ackA2 PE=3 SV=1	49.8	1539540000	1820860000	1686690000	1454860000	1	1.18273	1.09558	0.944997	1	1.09899	1.11139	1.01225	10	20
ackA2	Q9KMT5	Acetate kinase 2 OS=Vibrio cholerae serotype O1 (strain ATCC 39315 / El Tor Inaba N16961) OX=243277 GN=ackA2 PE=3 SV=1	52.9	475515000	519167000	437118000	266196000	1	1.0918	0.919252	0.559806	1	1.01315	0.947812	0.658247	10	20
ackA2	Q9KMT5	Acetate kinase 2 OS=Vibrio cholerae serotype O1 (strain ATCC 39315 / El Tor Inaba N16961) OX=243277 GN=ackA2 PE=3 SV=1	55.5	238184000	252856000	223002000	216861000	1	1.0616	0.936259	0.910477	1	1.12281	1.0643	0.995939	7	11
ackA2	Q9KMT5	Acetate kinase 2 OS=Vibrio cholerae serotype O1 (strain ATCC 39315 / El Tor Inaba N16961) OX=243277 GN=ackA2 PE=3 SV=1	58.6	221777000	234433000	214576000	227601000	1	1.05707	0.96753	1.02626	1	1.08143	1.05227	1.06005	7	11
ackA2	Q9KMT5	Acetate kinase 2 OS=Vibrio cholerae serotype O1 (strain ATCC 39315 / El Tor Inaba N16961) OX=243277 GN=ackA2 PE=3 SV=1	62	121411000	122163000	116186000	122033000	1	1.00619	0.956964	1.00512	1	0.982273	1.00973	1.0496	6	8
ackA2	Q9KMT5	Acetate kinase 2 OS=Vibrio cholerae serotype O1 (strain ATCC 39315 / El Tor Inaba N16961) OX=243277 GN=ackA2 PE=3 SV=1	66.3	69348300	67711700	73613300	97969400	1	0.9764	1.0615	1.41272	1	0.972228	1.02292	1.21327	6	8
acpP	Q9KQH8	Acyl carrier protein OS=Vibrio cholerae serotype O1 (strain ATCC 39315 / El Tor Inaba N16961) OX=243277 GN=acpP PE=3 SV=3	37	373764000	935237000	669410000	920132000	1	2.50221	1.791	2.4618	1	2.30225	1.65951	2.15262	5	22
acpP	Q9KQH8	Acyl carrier protein OS=Vibrio cholerae serotype O1 (strain ATCC 39315 / El Tor Inaba N16961) OX=243277 GN=acpP PE=3 SV=3	40.4	1119230000	784756000	985644000	839774000	1	0.701157	0.880645	0.750314	1	0.832326	0.924873	0.804142	5	22
acpP	Q9KQH8	Acyl carrier protein OS=Vibrio cholerae serotype O1 (strain ATCC 39315 / El Tor Inaba N16961) OX=243277 GN=acpP PE=3 SV=3	44	614264000	806397000	737895000	715325000	1	1.31279	1.20127	1.16452	1	1.31272	1.23156	1.13747	5	16
acpP	Q9KQH8	Acyl carrier protein OS=Vibrio cholerae serotype O1 (strain ATCC 39315 / El Tor Inaba N16961) OX=243277 GN=acpP PE=3 SV=3	46.9	791638000	610000000	606610000	572723000	1	0.770554	0.766272	0.723466	1	0.817119	0.793237	0.766831	5	16
acpP	Q9KQH8	Acyl carrier protein OS=Vibrio cholerae serotype O1 (strain ATCC 39315 / El Tor Inaba N16961) OX=243277 GN=acpP PE=3 SV=3	49.8	513072000	639909000	539036000	489200000	1	1.24721	1.0506	0.953472	1	1.1589	1.06577	1.02133	5	20
acpP	Q9KQH8	Acyl carrier protein OS=Vibrio cholerae serotype O1 (strain ATCC 39315 / El Tor Inaba N16961) OX=243277 GN=acpP PE=3 SV=3	52.9	352607000	396348000	325472000	382437000	1	1.12405	0.923045	1.0846	1	1.04307	0.951723	1.27532	5	20
acpP	Q9KQH8	Acyl carrier protein OS=Vibrio cholerae serotype O1 (strain ATCC 39315 / El Tor Inaba N16961) OX=243277 GN=acpP PE=3 SV=3	55.5	884029000	677780000	642533000	710636000	1	0.766694	0.726823	0.803861	1	0.810904	0.826221	0.879315	4	19
acpP	Q9KQH8	Acyl carrier protein OS=Vibrio cholerae serotype O1 (strain ATCC 39315 / El Tor Inaba N16961) OX=243277 GN=acpP PE=3 SV=3	58.6	730435000	719834000	622865000	661736000	1	0.985487	0.852732	0.905948	1	1.0082	0.92742	0.935773	4	19
acpP	Q9KQH8	Acyl carrier protein OS=Vibrio cholerae serotype O1 (strain ATCC 39315 / El Tor Inaba N16961) OX=243277 GN=acpP PE=3 SV=3	62	216587000	219751000	213363000	195083000	1	1.01461	0.985115	0.900714	1	0.990487	1.03943	0.940575	4	12
acpP	Q9KQH8	Acyl carrier protein OS=Vibrio cholerae serotype O1 (strain ATCC 39315 / El Tor Inaba N16961) OX=243277 GN=acpP PE=3 SV=3	66.3	224397000	212507000	213727000	229938000	1	0.947014	0.95245	1.02469	1	0.942967	0.917833	0.880025	4	12
acpS	Q9KPB6	Holo-[acyl-carrier-protein] synthase OS=Vibrio cholerae serotype O1 (strain ATCC 39315 / El Tor Inaba N16961) OX=243277 GN=acpS PE=1 SV=1	37	176359000	187694000	184498000	206803000	1	1.06427	1.04615	1.17263	1	0.979224	0.969348	1.02535	1	2
acpS	Q9KPB6	Holo-[acyl-carrier-protein] synthase OS=Vibrio cholerae serotype O1 (strain ATCC 39315 / El Tor Inaba N16961) OX=243277 GN=acpS PE=1 SV=1	40.4	220173000	176980000	209445000	211738000	1	0.803822	0.951275	0.961689	1	0.954197	0.99905	1.03068	1	2
acpS	Q9KPB6	Holo-[acyl-carrier-protein] synthase OS=Vibrio cholerae serotype O1 (strain ATCC 39315 / El Tor Inaba N16961) OX=243277 GN=acpS PE=1 SV=1	44	145171000	149632000	150016000	158727000	1	1.03073	1.03337	1.09338	1	1.03068	1.05943	1.06798	2	3
acpS	Q9KPB6	Holo-[acyl-carrier-protein] synthase OS=Vibrio cholerae serotype O1 (strain ATCC 39315 / El Tor Inaba N16961) OX=243277 GN=acpS PE=1 SV=1	46.9	159579000	141514000	145064000	143105000	1	0.886796	0.909042	0.896766	1	0.940385	0.941031	0.950519	2	3
acpS	Q9KPB6	Holo-[acyl-carrier-protein] synthase OS=Vibrio cholerae serotype O1 (strain ATCC 39315 / El Tor Inaba N16961) OX=243277 GN=acpS PE=1 SV=1	49.8	85479100	90891000	78528800	86285200	1	1.06331	0.91869	1.00943	1	0.988027	0.931947	1.08127	2	3
acpS	Q9KPB6	Holo-[acyl-carrier-protein] synthase OS=Vibrio cholerae serotype O1 (strain ATCC 39315 / El Tor Inaba N16961) OX=243277 GN=acpS PE=1 SV=1	52.9	61567700	64512400	55431900	56630600	1	1.04783	0.900341	0.91981	1	0.972342	0.928313	1.08156	2	3
acpS	Q9KPB6	Holo-[acyl-carrier-protein] synthase OS=Vibrio cholerae serotype O1 (strain ATCC 39315 / El Tor Inaba N16961) OX=243277 GN=acpS PE=1 SV=1	55.5	122088000	122902000	106113000	110757000	1	1.00667	0.869152	0.90719	1	1.06471	0.988014	0.992343	3	5
acpS	Q9KPB6	Holo-[acyl-carrier-protein] synthase OS=Vibrio cholerae serotype O1 (strain ATCC 39315 / El Tor Inaba N16961) OX=243277 GN=acpS PE=1 SV=1	58.6	84530400	77205300	70414900	95373000	1	0.913344	0.833013	1.12827	1	0.934392	0.905974	1.16541	3	5
acpS	Q9KPB6	Holo-[acyl-carrier-protein] synthase OS=Vibrio cholerae serotype O1 (strain ATCC 39315 / El Tor Inaba N16961) OX=243277 GN=acpS PE=1 SV=1	62	32823900	38144400	30075400	29104800	1	1.16209	0.916265	0.886695	1	1.13446	0.966783	0.925936	2	3
acpS	Q9KPB6	Holo-[acyl-carrier-protein] synthase OS=Vibrio cholerae serotype O1 (strain ATCC 39315 / El Tor Inaba N16961) OX=243277 GN=acpS PE=1 SV=1	66.3	18758400	19724300	18924200	31340700	1	1.05149	1.00884	1.67076	1	1.047	0.972172	1.43488	2	3
acsA	Q9KV59	Acetyl-coenzyme A synthetase OS=Vibrio cholerae serotype O1 (strain ATCC 39315 / El Tor Inaba N16961) OX=243277 GN=acsA PE=3 SV=2	37	5884290000	6453500000	6460860000	6742890000	1	1.09673	1.09798	1.14591	1	1.00909	1.01738	1.002	30	77
acsA	Q9KV59	Acetyl-coenzyme A synthetase OS=Vibrio cholerae serotype O1 (strain ATCC 39315 / El Tor Inaba N16961) OX=243277 GN=acsA PE=3 SV=2	40.4	7452080000	6408610000	6971680000	7111270000	1	0.859976	0.935535	0.954266	1	1.02086	0.982519	1.02273	30	77
acsA	Q9KV59	Acetyl-coenzyme A synthetase OS=Vibrio cholerae serotype O1 (strain ATCC 39315 / El Tor Inaba N16961) OX=243277 GN=acsA PE=3 SV=2	44	4485780000	4382710000	4293610000	4453320000	1	0.977023	0.95716	0.992764	1	0.976974	0.981297	0.969699	30	70
acsA	Q9KV59	Acetyl-coenzyme A synthetase OS=Vibrio cholerae serotype O1 (strain ATCC 39315 / El Tor Inaba N16961) OX=243277 GN=acsA PE=3 SV=2	46.9	4327080000	4110650000	4105660000	4026750000	1	0.949982	0.948829	0.930593	1	1.00739	0.982218	0.986374	30	70
acsA	Q9KV59	Acetyl-coenzyme A synthetase OS=Vibrio cholerae serotype O1 (strain ATCC 39315 / El Tor Inaba N16961) OX=243277 GN=acsA PE=3 SV=2	49.8	2882420000	3688160000	3254770000	2536540000	1	1.27954	1.12918	0.880004	1	1.18894	1.14547	0.942636	25	44
acsA	Q9KV59	Acetyl-coenzyme A synthetase OS=Vibrio cholerae serotype O1 (strain ATCC 39315 / El Tor Inaba N16961) OX=243277 GN=acsA PE=3 SV=2	52.9	941362000	1111070000	882792000	487554000	1	1.18028	0.937782	0.517924	1	1.09525	0.966918	0.609	25	44
acsA	Q9KV59	Acetyl-coenzyme A synthetase OS=Vibrio cholerae serotype O1 (strain ATCC 39315 / El Tor Inaba N16961) OX=243277 GN=acsA PE=3 SV=2	55.5	444043000	457364000	407746000	367454000	1	1.03	0.918258	0.827519	1	1.08939	1.04384	0.905194	16	22
acsA	Q9KV59	Acetyl-coenzyme A synthetase OS=Vibrio cholerae serotype O1 (strain ATCC 39315 / El Tor Inaba N16961) OX=243277 GN=acsA PE=3 SV=2	58.6	338946000	377940000	350254000	360156000	1	1.11504	1.03336	1.06258	1	1.14074	1.12387	1.09756	16	22
acsA	Q9KV59	Acetyl-coenzyme A synthetase OS=Vibrio cholerae serotype O1 (strain ATCC 39315 / El Tor Inaba N16961) OX=243277 GN=acsA PE=3 SV=2	62	198643000	217477000	208250000	204835000	1	1.09481	1.04836	1.03117	1	1.06879	1.10616	1.07681	13	19
acsA	Q9KV59	Acetyl-coenzyme A synthetase OS=Vibrio cholerae serotype O1 (strain ATCC 39315 / El Tor Inaba N16961) OX=243277 GN=acsA PE=3 SV=2	66.3	120455000	131295000	121809000	155973000	1	1.08999	1.01124	1.29487	1	1.08533	0.974486	1.11205	13	19
acyP	Q9KSA4	Acylphosphatase OS=Vibrio cholerae serotype O1 (strain ATCC 39315 / El Tor Inaba N16961) OX=243277 GN=acyP PE=3 SV=2	44	2662360	2798600	4262550	3333930	1	1.05117	1.60104	1.25225	1	1.05112	1.64142	1.22315	1	1
acyP	Q9KSA4	Acylphosphatase OS=Vibrio cholerae serotype O1 (strain ATCC 39315 / El Tor Inaba N16961) OX=243277 GN=acyP PE=3 SV=2	46.9	2921580	2767070	3657560	2638060	1	0.947114	1.25191	0.902957	1	1.00435	1.29597	0.957081	1	1
acyP	Q9KSA4	Acylphosphatase OS=Vibrio cholerae serotype O1 (strain ATCC 39315 / El Tor Inaba N16961) OX=243277 GN=acyP PE=3 SV=2	55.5	8211600	6310380	8452730	7312800	1	0.768471	1.02936	0.890545	1	0.812784	1.17014	0.974136	1	1
acyP	Q9KSA4	Acylphosphatase OS=Vibrio cholerae serotype O1 (strain ATCC 39315 / El Tor Inaba N16961) OX=243277 GN=acyP PE=3 SV=2	58.6	11377900	9616540	8508990	8305590	1	0.845195	0.747852	0.729976	1	0.864672	0.813354	0.754007	1	1
acyP	Q9KSA4	Acylphosphatase OS=Vibrio cholerae serotype O1 (strain ATCC 39315 / El Tor Inaba N16961) OX=243277 GN=acyP PE=3 SV=2	62	4847080	5194940	5570320	5388160	1	1.07177	1.14921	1.11163	1	1.04629	1.21257	1.16082	1	2
acyP	Q9KSA4	Acylphosphatase OS=Vibrio cholerae serotype O1 (strain ATCC 39315 / El Tor Inaba N16961) OX=243277 GN=acyP PE=3 SV=2	66.3	5189120	5340580	4177090	6070130	1	1.02919	0.804971	1.16978	1	1.02479	0.775713	1.00463	1	2
add	Q9KNI7	Adenosine deaminase OS=Vibrio cholerae serotype O1 (strain ATCC 39315 / El Tor Inaba N16961) OX=243277 GN=add PE=1 SV=1	37	1851960000	1846260000	1845690000	1932860000	1	0.996922	0.996614	1.04368	1	0.917256	0.923449	0.912606	15	30
add	Q9KNI7	Adenosine deaminase OS=Vibrio cholerae serotype O1 (strain ATCC 39315 / El Tor Inaba N16961) OX=243277 GN=add PE=1 SV=1	40.4	2111230000	1787940000	2053900000	1882740000	1	0.846871	0.972845	0.891774	1	1.0053	1.0217	0.955751	15	30
add	Q9KNI7	Adenosine deaminase OS=Vibrio cholerae serotype O1 (strain ATCC 39315 / El Tor Inaba N16961) OX=243277 GN=add PE=1 SV=1	44	1727340000	1790850000	1757390000	1780630000	1	1.03677	1.0174	1.03085	1	1.03672	1.04305	1.0069	15	28
add	Q9KNI7	Adenosine deaminase OS=Vibrio cholerae serotype O1 (strain ATCC 39315 / El Tor Inaba N16961) OX=243277 GN=add PE=1 SV=1	46.9	1807550000	1673350000	1741680000	1622930000	1	0.925756	0.963558	0.897862	1	0.981699	0.997466	0.951681	15	28
add	Q9KNI7	Adenosine deaminase OS=Vibrio cholerae serotype O1 (strain ATCC 39315 / El Tor Inaba N16961) OX=243277 GN=add PE=1 SV=1	49.8	1831680000	2138730000	1890270000	1300360000	1	1.16763	1.03199	0.709927	1	1.08496	1.04688	0.760455	14	22
add	Q9KNI7	Adenosine deaminase OS=Vibrio cholerae serotype O1 (strain ATCC 39315 / El Tor Inaba N16961) OX=243277 GN=add PE=1 SV=1	52.9	793399000	854377000	754764000	275576000	1	1.07686	0.951304	0.347336	1	0.999279	0.980861	0.408415	14	22
add	Q9KNI7	Adenosine deaminase OS=Vibrio cholerae serotype O1 (strain ATCC 39315 / El Tor Inaba N16961) OX=243277 GN=add PE=1 SV=1	55.5	670924000	631782000	525379000	236518000	1	0.94166	0.783068	0.352526	1	0.995959	0.890157	0.385616	10	12
add	Q9KNI7	Adenosine deaminase OS=Vibrio cholerae serotype O1 (strain ATCC 39315 / El Tor Inaba N16961) OX=243277 GN=add PE=1 SV=1	58.6	296627000	304899000	269666000	226873000	1	1.02789	0.909108	0.764843	1	1.05157	0.988734	0.790022	10	12
add	Q9KNI7	Adenosine deaminase OS=Vibrio cholerae serotype O1 (strain ATCC 39315 / El Tor Inaba N16961) OX=243277 GN=add PE=1 SV=1	62	74558400	80430000	72893100	71907100	1	1.07875	0.977664	0.96444	1	1.05311	1.03157	1.00712	5	6
add	Q9KNI7	Adenosine deaminase OS=Vibrio cholerae serotype O1 (strain ATCC 39315 / El Tor Inaba N16961) OX=243277 GN=add PE=1 SV=1	66.3	47700800	50677200	42645000	55654700	1	1.0624	0.89401	1.16675	1	1.05786	0.861517	1.00202	5	6
adk	Q9KTB7	Adenylate kinase OS=Vibrio cholerae serotype O1 (strain ATCC 39315 / El Tor Inaba N16961) OX=243277 GN=adk PE=1 SV=1	37	2840820000	2975920000	2939870000	3031590000	1	1.04756	1.03487	1.06715	1	0.963844	0.958893	0.933128	14	40
adk	Q9KTB7	Adenylate kinase OS=Vibrio cholerae serotype O1 (strain ATCC 39315 / El Tor Inaba N16961) OX=243277 GN=adk PE=1 SV=1	40.4	3370090000	2908250000	3139830000	3139700000	1	0.862959	0.931675	0.931637	1	1.0244	0.978466	0.998473	14	40
adk	Q9KTB7	Adenylate kinase OS=Vibrio cholerae serotype O1 (strain ATCC 39315 / El Tor Inaba N16961) OX=243277 GN=adk PE=1 SV=1	44	2530030000	2449140000	2463870000	2438820000	1	0.968028	0.97385	0.963949	1	0.967979	0.998408	0.941554	15	41
adk	Q9KTB7	Adenylate kinase OS=Vibrio cholerae serotype O1 (strain ATCC 39315 / El Tor Inaba N16961) OX=243277 GN=adk PE=1 SV=1	46.9	2791740000	2417170000	2398140000	2378920000	1	0.865829	0.859013	0.852128	1	0.918151	0.889241	0.903206	15	41
adk	Q9KTB7	Adenylate kinase OS=Vibrio cholerae serotype O1 (strain ATCC 39315 / El Tor Inaba N16961) OX=243277 GN=adk PE=1 SV=1	49.8	2647780000	2616330000	2447270000	2463280000	1	0.988122	0.924272	0.930319	1	0.91816	0.93761	0.996532	14	40
adk	Q9KTB7	Adenylate kinase OS=Vibrio cholerae serotype O1 (strain ATCC 39315 / El Tor Inaba N16961) OX=243277 GN=adk PE=1 SV=1	52.9	1494800000	1586880000	1405300000	1461200000	1	1.0616	0.940126	0.977522	1	0.985122	0.969335	1.14942	14	40
adk	Q9KTB7	Adenylate kinase OS=Vibrio cholerae serotype O1 (strain ATCC 39315 / El Tor Inaba N16961) OX=243277 GN=adk PE=1 SV=1	55.5	1426480000	1301300000	1315900000	1533640000	1	0.912246	0.922481	1.07512	1	0.964848	1.04864	1.17604	15	38
adk	Q9KTB7	Adenylate kinase OS=Vibrio cholerae serotype O1 (strain ATCC 39315 / El Tor Inaba N16961) OX=243277 GN=adk PE=1 SV=1	58.6	1169080000	1208280000	1139350000	1387370000	1	1.03353	0.97457	1.18672	1	1.05735	1.05993	1.22579	15	38
adk	Q9KTB7	Adenylate kinase OS=Vibrio cholerae serotype O1 (strain ATCC 39315 / El Tor Inaba N16961) OX=243277 GN=adk PE=1 SV=1	62	954088000	1046320000	928979000	1041900000	1	1.09667	0.973683	1.09204	1	1.0706	1.02737	1.14037	16	41
adk	Q9KTB7	Adenylate kinase OS=Vibrio cholerae serotype O1 (strain ATCC 39315 / El Tor Inaba N16961) OX=243277 GN=adk PE=1 SV=1	66.3	871605000	960204000	990636000	1208030000	1	1.10165	1.13657	1.38598	1	1.09694	1.09526	1.19031	16	41
alaS	Q56648	Alanine--tRNA ligase OS=Vibrio cholerae serotype O1 (strain ATCC 39315 / El Tor Inaba N16961) OX=243277 GN=alaS PE=3 SV=2	37	6911890000	7575120000	7617080000	7904550000	1	1.09595	1.10203	1.14362	1	1.00837	1.02112	0.999988	40	111
alaS	Q56648	Alanine--tRNA ligase OS=Vibrio cholerae serotype O1 (strain ATCC 39315 / El Tor Inaba N16961) OX=243277 GN=alaS PE=3 SV=2	40.4	8448510000	7354780000	8283390000	8205200000	1	0.870542	0.980456	0.971201	1	1.0334	1.0297	1.04088	40	111
alaS	Q56648	Alanine--tRNA ligase OS=Vibrio cholerae serotype O1 (strain ATCC 39315 / El Tor Inaba N16961) OX=243277 GN=alaS PE=3 SV=2	44	6450150000	6423750000	6160380000	6531020000	1	0.995907	0.955075	1.01254	1	0.995857	0.97916	0.989014	40	103
alaS	Q56648	Alanine--tRNA ligase OS=Vibrio cholerae serotype O1 (strain ATCC 39315 / El Tor Inaba N16961) OX=243277 GN=alaS PE=3 SV=2	46.9	5902630000	5901920000	6052920000	6027660000	1	0.99988	1.02546	1.02118	1	1.0603	1.06155	1.08239	40	103
alaS	Q56648	Alanine--tRNA ligase OS=Vibrio cholerae serotype O1 (strain ATCC 39315 / El Tor Inaba N16961) OX=243277 GN=alaS PE=3 SV=2	49.8	5752140000	7144670000	6631130000	5581690000	1	1.24209	1.15281	0.970368	1	1.15415	1.16945	1.03943	35	76
alaS	Q56648	Alanine--tRNA ligase OS=Vibrio cholerae serotype O1 (strain ATCC 39315 / El Tor Inaba N16961) OX=243277 GN=alaS PE=3 SV=2	52.9	1763420000	2064540000	1719800000	964206000	1	1.17076	0.975264	0.546782	1	1.08642	1.00556	0.642933	35	76
alaS	Q56648	Alanine--tRNA ligase OS=Vibrio cholerae serotype O1 (strain ATCC 39315 / El Tor Inaba N16961) OX=243277 GN=alaS PE=3 SV=2	55.5	1259480000	1284710000	1150660000	1081300000	1	1.02003	0.913599	0.858529	1	1.07885	1.03854	0.939115	27	42
alaS	Q56648	Alanine--tRNA ligase OS=Vibrio cholerae serotype O1 (strain ATCC 39315 / El Tor Inaba N16961) OX=243277 GN=alaS PE=3 SV=2	58.6	1073630000	1127180000	1019370000	1048100000	1	1.04988	0.949461	0.976221	1	1.07407	1.03262	1.00836	27	42
alaS	Q56648	Alanine--tRNA ligase OS=Vibrio cholerae serotype O1 (strain ATCC 39315 / El Tor Inaba N16961) OX=243277 GN=alaS PE=3 SV=2	62	349131000	377598000	346993000	328851000	1	1.08154	0.993876	0.941913	1	1.05582	1.04867	0.983597	19	27
alaS	Q56648	Alanine--tRNA ligase OS=Vibrio cholerae serotype O1 (strain ATCC 39315 / El Tor Inaba N16961) OX=243277 GN=alaS PE=3 SV=2	66.3	215569000	232536000	223093000	281679000	1	1.07871	1.0349	1.30668	1	1.0741	0.997288	1.1222	19	27
alr1	Q9KUY6	Alanine racemase OS=Vibrio cholerae serotype O1 (strain ATCC 39315 / El Tor Inaba N16961) OX=243277 GN=alr1 PE=1 SV=2	37	1100170000	1176620000	1195790000	1237940000	1	1.06949	1.08691	1.12523	1	0.984024	1.00712	0.983907	15	25
alr1	Q9KUY6	Alanine racemase OS=Vibrio cholerae serotype O1 (strain ATCC 39315 / El Tor Inaba N16961) OX=243277 GN=alr1 PE=1 SV=2	40.4	1296360000	1153430000	1261500000	1264140000	1	0.889745	0.973109	0.975146	1	1.05619	1.02198	1.0451	15	25
alr1	Q9KUY6	Alanine racemase OS=Vibrio cholerae serotype O1 (strain ATCC 39315 / El Tor Inaba N16961) OX=243277 GN=alr1 PE=1 SV=2	44	863112000	849606000	838538000	865126000	1	0.984352	0.971529	1.00233	1	0.984303	0.996028	0.979046	13	24
alr1	Q9KUY6	Alanine racemase OS=Vibrio cholerae serotype O1 (strain ATCC 39315 / El Tor Inaba N16961) OX=243277 GN=alr1 PE=1 SV=2	46.9	896250000	862061000	889944000	865429000	1	0.961853	0.992964	0.965611	1	1.01998	1.02791	1.02349	13	24
alr1	Q9KUY6	Alanine racemase OS=Vibrio cholerae serotype O1 (strain ATCC 39315 / El Tor Inaba N16961) OX=243277 GN=alr1 PE=1 SV=2	49.8	1160330000	1121530000	1075100000	1120980000	1	0.966561	0.926547	0.966087	1	0.898126	0.939917	1.03485	16	27
alr1	Q9KUY6	Alanine racemase OS=Vibrio cholerae serotype O1 (strain ATCC 39315 / El Tor Inaba N16961) OX=243277 GN=alr1 PE=1 SV=2	52.9	867737000	915152000	840890000	835157000	1	1.05464	0.969061	0.962454	1	0.978665	0.999169	1.1317	16	27
alr1	Q9KUY6	Alanine racemase OS=Vibrio cholerae serotype O1 (strain ATCC 39315 / El Tor Inaba N16961) OX=243277 GN=alr1 PE=1 SV=2	55.5	686062000	597319000	557354000	717854000	1	0.870649	0.812396	1.04634	1	0.920853	0.923496	1.14455	9	14
alr1	Q9KUY6	Alanine racemase OS=Vibrio cholerae serotype O1 (strain ATCC 39315 / El Tor Inaba N16961) OX=243277 GN=alr1 PE=1 SV=2	58.6	351301000	300784000	291459000	378116000	1	0.8562	0.829656	1.07633	1	0.875932	0.902323	1.11176	9	14
alr1	Q9KUY6	Alanine racemase OS=Vibrio cholerae serotype O1 (strain ATCC 39315 / El Tor Inaba N16961) OX=243277 GN=alr1 PE=1 SV=2	62	78523700	74403300	68058200	59258400	1	0.947527	0.866722	0.754656	1	0.925	0.914508	0.788053	2	2
alr1	Q9KUY6	Alanine racemase OS=Vibrio cholerae serotype O1 (strain ATCC 39315 / El Tor Inaba N16961) OX=243277 GN=alr1 PE=1 SV=2	66.3	24119100	22450500	23249300	31175700	1	0.930818	0.963937	1.29257	1	0.926841	0.928902	1.11009	2	2
anmK	Q9KU38	Anhydro-N-acetylmuramic acid kinase OS=Vibrio cholerae serotype O1 (strain ATCC 39315 / El Tor Inaba N16961) OX=243277 GN=anmK PE=3 SV=1	37	412877000	445042000	424289000	467120000	1	1.0779	1.02764	1.13138	1	0.991767	0.952197	0.989287	7	7
anmK	Q9KU38	Anhydro-N-acetylmuramic acid kinase OS=Vibrio cholerae serotype O1 (strain ATCC 39315 / El Tor Inaba N16961) OX=243277 GN=anmK PE=3 SV=1	40.4	460048000	422963000	469239000	457015000	1	0.919389	1.01998	0.993407	1	1.09138	1.0712	1.06468	7	7
anmK	Q9KU38	Anhydro-N-acetylmuramic acid kinase OS=Vibrio cholerae serotype O1 (strain ATCC 39315 / El Tor Inaba N16961) OX=243277 GN=anmK PE=3 SV=1	44	408886000	399811000	391451000	430657000	1	0.977806	0.95736	1.05324	1	0.977756	0.981501	1.02877	6	7
anmK	Q9KU38	Anhydro-N-acetylmuramic acid kinase OS=Vibrio cholerae serotype O1 (strain ATCC 39315 / El Tor Inaba N16961) OX=243277 GN=anmK PE=3 SV=1	46.9	370611000	390965000	384554000	392423000	1	1.05492	1.03762	1.05885	1	1.11867	1.07414	1.12232	6	7
anmK	Q9KU38	Anhydro-N-acetylmuramic acid kinase OS=Vibrio cholerae serotype O1 (strain ATCC 39315 / El Tor Inaba N16961) OX=243277 GN=anmK PE=3 SV=1	49.8	294724000	305759000	284336000	264852000	1	1.03744	0.964753	0.898644	1	0.963988	0.978675	0.962603	7	9
anmK	Q9KU38	Anhydro-N-acetylmuramic acid kinase OS=Vibrio cholerae serotype O1 (strain ATCC 39315 / El Tor Inaba N16961) OX=243277 GN=anmK PE=3 SV=1	52.9	195771000	206774000	171907000	165314000	1	1.0562	0.878102	0.844425	1	0.980114	0.905384	0.992917	7	9
anmK	Q9KU38	Anhydro-N-acetylmuramic acid kinase OS=Vibrio cholerae serotype O1 (strain ATCC 39315 / El Tor Inaba N16961) OX=243277 GN=anmK PE=3 SV=1	55.5	168877000	154624000	143106000	142774000	1	0.915601	0.847398	0.845432	1	0.968398	0.963285	0.924788	5	6
anmK	Q9KU38	Anhydro-N-acetylmuramic acid kinase OS=Vibrio cholerae serotype O1 (strain ATCC 39315 / El Tor Inaba N16961) OX=243277 GN=anmK PE=3 SV=1	58.6	103055000	107014000	96230600	80223300	1	1.03842	0.933779	0.778451	1	1.06235	1.01557	0.804079	5	6
anmK	Q9KU38	Anhydro-N-acetylmuramic acid kinase OS=Vibrio cholerae serotype O1 (strain ATCC 39315 / El Tor Inaba N16961) OX=243277 GN=anmK PE=3 SV=1	62	4704650	3600820	2959710	2734950	1	0.765375	0.629103	0.581329	1	0.747179	0.663788	0.607056	1	1
anmK	Q9KU38	Anhydro-N-acetylmuramic acid kinase OS=Vibrio cholerae serotype O1 (strain ATCC 39315 / El Tor Inaba N16961) OX=243277 GN=anmK PE=3 SV=1	66.3	2278410	1486790	1762290	2117870	1	0.652556	0.773474	0.929539	1	0.649767	0.745361	0.798305	1	1
apaG	Q9KUS3	Protein ApaG OS=Vibrio cholerae serotype O1 (strain ATCC 39315 / El Tor Inaba N16961) OX=243277 GN=apaG PE=1 SV=1	37	343009000	383904000	380568000	406267000	1	1.11922	1.1095	1.18442	1	1.02978	1.02805	1.03567	5	7
apaG	Q9KUS3	Protein ApaG OS=Vibrio cholerae serotype O1 (strain ATCC 39315 / El Tor Inaba N16961) OX=243277 GN=apaG PE=1 SV=1	40.4	417604000	351845000	396068000	409525000	1	0.842533	0.94843	0.980654	1	1.00015	0.996062	1.05101	5	7
apaG	Q9KUS3	Protein ApaG OS=Vibrio cholerae serotype O1 (strain ATCC 39315 / El Tor Inaba N16961) OX=243277 GN=apaG PE=1 SV=1	44	305376000	307970000	296273000	311210000	1	1.00849	0.970191	1.0191	1	1.00844	0.994656	0.995428	6	9
apaG	Q9KUS3	Protein ApaG OS=Vibrio cholerae serotype O1 (strain ATCC 39315 / El Tor Inaba N16961) OX=243277 GN=apaG PE=1 SV=1	46.9	299491000	277612000	297009000	294149000	1	0.926946	0.991713	0.982163	1	0.982962	1.02661	1.04104	6	9
apaG	Q9KUS3	Protein ApaG OS=Vibrio cholerae serotype O1 (strain ATCC 39315 / El Tor Inaba N16961) OX=243277 GN=apaG PE=1 SV=1	49.8	215779000	237089000	206423000	215217000	1	1.09876	0.956641	0.997395	1	1.02096	0.970445	1.06838	6	9
apaG	Q9KUS3	Protein ApaG OS=Vibrio cholerae serotype O1 (strain ATCC 39315 / El Tor Inaba N16961) OX=243277 GN=apaG PE=1 SV=1	52.9	169980000	180250000	156703000	149607000	1	1.06042	0.921891	0.880145	1	0.984026	0.950533	1.03492	6	9
apaG	Q9KUS3	Protein ApaG OS=Vibrio cholerae serotype O1 (strain ATCC 39315 / El Tor Inaba N16961) OX=243277 GN=apaG PE=1 SV=1	55.5	131762000	128440000	123900000	129772000	1	0.974788	0.940332	0.984897	1	1.031	1.06893	1.07734	5	9
apaG	Q9KUS3	Protein ApaG OS=Vibrio cholerae serotype O1 (strain ATCC 39315 / El Tor Inaba N16961) OX=243277 GN=apaG PE=1 SV=1	58.6	109448000	108396000	93574000	100931000	1	0.990388	0.854963	0.922182	1	1.01321	0.929846	0.952542	5	9
apaG	Q9KUS3	Protein ApaG OS=Vibrio cholerae serotype O1 (strain ATCC 39315 / El Tor Inaba N16961) OX=243277 GN=apaG PE=1 SV=1	62	32541200	30874400	28924200	28920100	1	0.948779	0.888849	0.888723	1	0.926223	0.937854	0.928053	4	5
apaG	Q9KUS3	Protein ApaG OS=Vibrio cholerae serotype O1 (strain ATCC 39315 / El Tor Inaba N16961) OX=243277 GN=apaG PE=1 SV=1	66.3	17129900	18839800	19056200	20257300	1	1.09982	1.11245	1.18257	1	1.09512	1.07202	1.01561	4	5
apaH	Q9KUS4	Bis(5'-nucleosyl)-tetraphosphatase, symmetrical OS=Vibrio cholerae serotype O1 (strain ATCC 39315 / El Tor Inaba N16961) OX=243277 GN=apaH PE=3 SV=1	37	326681000	342945000	340651000	362749000	1	1.04979	1.04276	1.11041	1	0.965895	0.96621	0.97095	6	6
apaH	Q9KUS4	Bis(5'-nucleosyl)-tetraphosphatase, symmetrical OS=Vibrio cholerae serotype O1 (strain ATCC 39315 / El Tor Inaba N16961) OX=243277 GN=apaH PE=3 SV=1	40.4	381607000	322103000	359832000	365144000	1	0.84407	0.942939	0.956859	1	1.00197	0.990295	1.0255	6	6
apaH	Q9KUS4	Bis(5'-nucleosyl)-tetraphosphatase, symmetrical OS=Vibrio cholerae serotype O1 (strain ATCC 39315 / El Tor Inaba N16961) OX=243277 GN=apaH PE=3 SV=1	44	210488000	218430000	201006000	217226000	1	1.03773	0.954952	1.03201	1	1.03768	0.979033	1.00803	5	5
apaH	Q9KUS4	Bis(5'-nucleosyl)-tetraphosphatase, symmetrical OS=Vibrio cholerae serotype O1 (strain ATCC 39315 / El Tor Inaba N16961) OX=243277 GN=apaH PE=3 SV=1	46.9	208090000	204133000	202200000	196554000	1	0.980984	0.971695	0.944562	1	1.04027	1.00589	1.00118	5	5
apaH	Q9KUS4	Bis(5'-nucleosyl)-tetraphosphatase, symmetrical OS=Vibrio cholerae serotype O1 (strain ATCC 39315 / El Tor Inaba N16961) OX=243277 GN=apaH PE=3 SV=1	49.8	275040000	288077000	258025000	243672000	1	1.0474	0.938136	0.885951	1	0.973242	0.951674	0.949006	4	4
apaH	Q9KUS4	Bis(5'-nucleosyl)-tetraphosphatase, symmetrical OS=Vibrio cholerae serotype O1 (strain ATCC 39315 / El Tor Inaba N16961) OX=243277 GN=apaH PE=3 SV=1	52.9	123401000	127514000	114454000	97155100	1	1.03333	0.927497	0.787312	1	0.958889	0.956313	0.92576	4	4
apaH	Q9KUS4	Bis(5'-nucleosyl)-tetraphosphatase, symmetrical OS=Vibrio cholerae serotype O1 (strain ATCC 39315 / El Tor Inaba N16961) OX=243277 GN=apaH PE=3 SV=1	55.5	53253400	50184500	43494800	52842100	1	0.942372	0.816752	0.992277	1	0.996712	0.928448	1.08542	3	3
apaH	Q9KUS4	Bis(5'-nucleosyl)-tetraphosphatase, symmetrical OS=Vibrio cholerae serotype O1 (strain ATCC 39315 / El Tor Inaba N16961) OX=243277 GN=apaH PE=3 SV=1	58.6	37173100	35741600	34400900	38813900	1	0.961491	0.925425	1.04414	1	0.983649	1.00648	1.07851	3	3
apaH	Q9KUS4	Bis(5'-nucleosyl)-tetraphosphatase, symmetrical OS=Vibrio cholerae serotype O1 (strain ATCC 39315 / El Tor Inaba N16961) OX=243277 GN=apaH PE=3 SV=1	62	7457950	8219440	6665750	7506860	1	1.1021	0.893778	1.00656	1	1.0759	0.943055	1.0511	1	1
apaH	Q9KUS4	Bis(5'-nucleosyl)-tetraphosphatase, symmetrical OS=Vibrio cholerae serotype O1 (strain ATCC 39315 / El Tor Inaba N16961) OX=243277 GN=apaH PE=3 SV=1	66.3	3815440	3750420	4721520	4822260	1	0.982959	1.23748	1.26388	1	0.978758	1.1925	1.08544	1	1
apt	Q9KT52	Adenine phosphoribosyltransferase OS=Vibrio cholerae serotype O1 (strain ATCC 39315 / El Tor Inaba N16961) OX=243277 GN=apt PE=3 SV=1	37	1547890000	1780280000	1721980000	1894550000	1	1.15013	1.11247	1.22396	1	1.05822	1.0308	1.07024	9	22
apt	Q9KT52	Adenine phosphoribosyltransferase OS=Vibrio cholerae serotype O1 (strain ATCC 39315 / El Tor Inaba N16961) OX=243277 GN=apt PE=3 SV=1	40.4	1929390000	1651360000	1869340000	1800680000	1	0.855897	0.968876	0.93329	1	1.01601	1.01754	1.00024	9	22
apt	Q9KT52	Adenine phosphoribosyltransferase OS=Vibrio cholerae serotype O1 (strain ATCC 39315 / El Tor Inaba N16961) OX=243277 GN=apt PE=3 SV=1	44	1905840000	1969380000	1874770000	1918850000	1	1.03334	0.983697	1.00683	1	1.03329	1.0085	0.983435	8	24
apt	Q9KT52	Adenine phosphoribosyltransferase OS=Vibrio cholerae serotype O1 (strain ATCC 39315 / El Tor Inaba N16961) OX=243277 GN=apt PE=3 SV=1	46.9	1992430000	1880790000	1878120000	1864790000	1	0.943968	0.942628	0.935938	1	1.00101	0.975799	0.992039	8	24
apt	Q9KT52	Adenine phosphoribosyltransferase OS=Vibrio cholerae serotype O1 (strain ATCC 39315 / El Tor Inaba N16961) OX=243277 GN=apt PE=3 SV=1	49.8	1871330000	2024780000	1941470000	1995810000	1	1.082	1.03748	1.06652	1	1.00539	1.05245	1.14243	9	20
apt	Q9KT52	Adenine phosphoribosyltransferase OS=Vibrio cholerae serotype O1 (strain ATCC 39315 / El Tor Inaba N16961) OX=243277 GN=apt PE=3 SV=1	52.9	795110000	834835000	759558000	743272000	1	1.04996	0.955287	0.934804	1	0.974322	0.984967	1.09919	9	20
apt	Q9KT52	Adenine phosphoribosyltransferase OS=Vibrio cholerae serotype O1 (strain ATCC 39315 / El Tor Inaba N16961) OX=243277 GN=apt PE=3 SV=1	55.5	166147000	168640000	161239000	197306000	1	1.015	0.97046	1.18754	1	1.07353	1.10318	1.29901	4	6
apt	Q9KT52	Adenine phosphoribosyltransferase OS=Vibrio cholerae serotype O1 (strain ATCC 39315 / El Tor Inaba N16961) OX=243277 GN=apt PE=3 SV=1	58.6	109685000	117273000	103821000	129702000	1	1.06918	0.946538	1.1825	1	1.09382	1.02944	1.22142	4	6
apt	Q9KT52	Adenine phosphoribosyltransferase OS=Vibrio cholerae serotype O1 (strain ATCC 39315 / El Tor Inaba N16961) OX=243277 GN=apt PE=3 SV=1	62	58118800	61404000	60681900	69714400	1	1.05653	1.0441	1.19952	1	1.03141	1.10167	1.2526	2	3
apt	Q9KT52	Adenine phosphoribosyltransferase OS=Vibrio cholerae serotype O1 (strain ATCC 39315 / El Tor Inaba N16961) OX=243277 GN=apt PE=3 SV=1	66.3	31291700	41292000	40086700	54271700	1	1.31958	1.28106	1.73438	1	1.31394	1.2345	1.48952	2	3
arcA	Q9KUU2	Arginine deiminase OS=Vibrio cholerae serotype O1 (strain ATCC 39315 / El Tor Inaba N16961) OX=243277 GN=arcA PE=3 SV=1	37	470244000	548443000	540510000	553440000	1	1.16629	1.14942	1.17692	1	1.07309	1.06504	1.02911	10	10
arcA	Q9KUU2	Arginine deiminase OS=Vibrio cholerae serotype O1 (strain ATCC 39315 / El Tor Inaba N16961) OX=243277 GN=arcA PE=3 SV=1	40.4	548703000	459016000	527852000	559070000	1	0.836547	0.961999	1.01889	1	0.993044	1.01031	1.09199	10	10
arcA	Q9KUU2	Arginine deiminase OS=Vibrio cholerae serotype O1 (strain ATCC 39315 / El Tor Inaba N16961) OX=243277 GN=arcA PE=3 SV=1	44	516692000	522114000	501045000	593834000	1	1.01049	0.969717	1.1493	1	1.01044	0.99417	1.1226	11	12
arcA	Q9KUU2	Arginine deiminase OS=Vibrio cholerae serotype O1 (strain ATCC 39315 / El Tor Inaba N16961) OX=243277 GN=arcA PE=3 SV=1	46.9	452110000	499560000	492945000	510325000	1	1.10495	1.09032	1.12876	1	1.17172	1.12869	1.19642	11	12
arcA	Q9KUU2	Arginine deiminase OS=Vibrio cholerae serotype O1 (strain ATCC 39315 / El Tor Inaba N16961) OX=243277 GN=arcA PE=3 SV=1	49.8	237087000	295322000	263224000	234703000	1	1.24563	1.11024	0.989945	1	1.15743	1.12626	1.0604	6	6
arcA	Q9KUU2	Arginine deiminase OS=Vibrio cholerae serotype O1 (strain ATCC 39315 / El Tor Inaba N16961) OX=243277 GN=arcA PE=3 SV=1	52.9	104794000	112630000	102181000	75239000	1	1.07478	0.975065	0.71797	1	0.997348	1.00536	0.844225	6	6
arcA	Q9KUU2	Arginine deiminase OS=Vibrio cholerae serotype O1 (strain ATCC 39315 / El Tor Inaba N16961) OX=243277 GN=arcA PE=3 SV=1	55.5	29372400	28729100	28421100	28030600	1	0.978098	0.967612	0.954318	1	1.0345	1.09994	1.04389	3	3
arcA	Q9KUU2	Arginine deiminase OS=Vibrio cholerae serotype O1 (strain ATCC 39315 / El Tor Inaba N16961) OX=243277 GN=arcA PE=3 SV=1	58.6	25244400	22601200	24347500	21047600	1	0.895296	0.964471	0.833753	1	0.915928	1.04895	0.861201	3	3
arcA	Q9KUU2	Arginine deiminase OS=Vibrio cholerae serotype O1 (strain ATCC 39315 / El Tor Inaba N16961) OX=243277 GN=arcA PE=3 SV=1	62	9384880	9873810	9253320	7620100	1	1.0521	0.985982	0.811955	1	1.02709	1.04034	0.847888	2	2
arcA	Q9KUU2	Arginine deiminase OS=Vibrio cholerae serotype O1 (strain ATCC 39315 / El Tor Inaba N16961) OX=243277 GN=arcA PE=3 SV=1	66.3	5550320	5507600	5173980	6117840	1	0.992303	0.932195	1.10225	1	0.988063	0.898313	0.946632	2	2
argB	Q9KNT7	Acetylglutamate kinase OS=Vibrio cholerae serotype O1 (strain ATCC 39315 / El Tor Inaba N16961) OX=243277 GN=argB PE=3 SV=1	37	23952600	26843600	30392900	31331100	1	1.1207	1.26888	1.30805	1	1.03114	1.17572	1.14377	1	1
argB	Q9KNT7	Acetylglutamate kinase OS=Vibrio cholerae serotype O1 (strain ATCC 39315 / El Tor Inaba N16961) OX=243277 GN=argB PE=3 SV=1	40.4	34196800	27388400	28354000	32427800	1	0.800905	0.829142	0.94827	1	0.950734	0.870783	1.0163	1	1
argB	Q9KNT7	Acetylglutamate kinase OS=Vibrio cholerae serotype O1 (strain ATCC 39315 / El Tor Inaba N16961) OX=243277 GN=argB PE=3 SV=1	44	66661000	64901500	68185200	73050500	1	0.973605	1.02286	1.09585	1	0.973556	1.04866	1.07039	2	2
argB	Q9KNT7	Acetylglutamate kinase OS=Vibrio cholerae serotype O1 (strain ATCC 39315 / El Tor Inaba N16961) OX=243277 GN=argB PE=3 SV=1	46.9	63034300	61780400	62930800	64144300	1	0.980108	0.998358	1.01761	1	1.03934	1.03349	1.07861	2	2
argB	Q9KNT7	Acetylglutamate kinase OS=Vibrio cholerae serotype O1 (strain ATCC 39315 / El Tor Inaba N16961) OX=243277 GN=argB PE=3 SV=1	49.8	92861600	113561000	102263000	88061100	1	1.22291	1.10124	0.948305	1	1.13632	1.11713	1.0158	3	3
argB	Q9KNT7	Acetylglutamate kinase OS=Vibrio cholerae serotype O1 (strain ATCC 39315 / El Tor Inaba N16961) OX=243277 GN=argB PE=3 SV=1	52.9	38811800	43609400	38056500	26381500	1	1.12361	0.980539	0.679729	1	1.04267	1.011	0.799258	3	3
argC	Q9KNT6	N-acetyl-gamma-glutamyl-phosphate reductase OS=Vibrio cholerae serotype O1 (strain ATCC 39315 / El Tor Inaba N16961) OX=243277 GN=argC PE=3 SV=2	49.8	26489800	28303400	24836900	25192000	1	1.06846	0.937602	0.951008	1	0.992814	0.951132	1.01869	1	1
argC	Q9KNT6	N-acetyl-gamma-glutamyl-phosphate reductase OS=Vibrio cholerae serotype O1 (strain ATCC 39315 / El Tor Inaba N16961) OX=243277 GN=argC PE=3 SV=2	52.9	22369500	23341400	19971000	20379000	1	1.04345	0.892778	0.911017	1	0.968277	0.920516	1.07122	1	1
argD	Q9KNW2	Acetylornithine aminotransferase OS=Vibrio cholerae serotype O1 (strain ATCC 39315 / El Tor Inaba N16961) OX=243277 GN=argD PE=3 SV=1	37	1304210000	1401930000	1416550000	1469790000	1	1.07493	1.08614	1.12696	1	0.989027	1.0064	0.985422	12	25
argD	Q9KNW2	Acetylornithine aminotransferase OS=Vibrio cholerae serotype O1 (strain ATCC 39315 / El Tor Inaba N16961) OX=243277 GN=argD PE=3 SV=1	40.4	1561990000	1336600000	1519410000	1482940000	1	0.855703	0.97274	0.949391	1	1.01578	1.02159	1.0175	12	25
argD	Q9KNW2	Acetylornithine aminotransferase OS=Vibrio cholerae serotype O1 (strain ATCC 39315 / El Tor Inaba N16961) OX=243277 GN=argD PE=3 SV=1	44	1036130000	1020910000	996000000	1028560000	1	0.985311	0.961269	0.992694	1	0.985261	0.98551	0.969631	13	24
argD	Q9KNW2	Acetylornithine aminotransferase OS=Vibrio cholerae serotype O1 (strain ATCC 39315 / El Tor Inaba N16961) OX=243277 GN=argD PE=3 SV=1	46.9	1071420000	1019520000	1045660000	1009930000	1	0.95156	0.975957	0.942609	1	1.00906	1.0103	0.99911	13	24
argD	Q9KNW2	Acetylornithine aminotransferase OS=Vibrio cholerae serotype O1 (strain ATCC 39315 / El Tor Inaba N16961) OX=243277 GN=argD PE=3 SV=1	49.8	1623680000	1809670000	1579680000	1391500000	1	1.11455	0.972901	0.857004	1	1.03564	0.98694	0.917999	13	20
argD	Q9KNW2	Acetylornithine aminotransferase OS=Vibrio cholerae serotype O1 (strain ATCC 39315 / El Tor Inaba N16961) OX=243277 GN=argD PE=3 SV=1	52.9	494502000	549058000	461682000	276956000	1	1.11033	0.93363	0.560071	1	1.03034	0.962637	0.658558	13	20
argD	Q9KNW2	Acetylornithine aminotransferase OS=Vibrio cholerae serotype O1 (strain ATCC 39315 / El Tor Inaba N16961) OX=243277 GN=argD PE=3 SV=1	55.5	376760000	373145000	350647000	337676000	1	0.990405	0.930691	0.896263	1	1.04751	1.05797	0.980391	7	11
argD	Q9KNW2	Acetylornithine aminotransferase OS=Vibrio cholerae serotype O1 (strain ATCC 39315 / El Tor Inaba N16961) OX=243277 GN=argD PE=3 SV=1	58.6	330919000	325350000	291302000	289484000	1	0.983171	0.880282	0.874788	1	1.00583	0.957383	0.903587	7	11
argD	Q9KNW2	Acetylornithine aminotransferase OS=Vibrio cholerae serotype O1 (strain ATCC 39315 / El Tor Inaba N16961) OX=243277 GN=argD PE=3 SV=1	62	203416000	203388000	184042000	164974000	1	0.999862	0.904757	0.811018	1	0.976092	0.95464	0.846909	5	7
argD	Q9KNW2	Acetylornithine aminotransferase OS=Vibrio cholerae serotype O1 (strain ATCC 39315 / El Tor Inaba N16961) OX=243277 GN=argD PE=3 SV=1	66.3	74481100	83808900	74658400	97526100	1	1.12524	1.00238	1.30941	1	1.12043	0.965948	1.12454	5	7
argE	Q9KNT5	Acetylornithine deacetylase OS=Vibrio cholerae serotype O1 (strain ATCC 39315 / El Tor Inaba N16961) OX=243277 GN=argE PE=3 SV=1	37	223302000	243478000	248711000	256654000	1	1.09035	1.11379	1.14936	1	1.00322	1.03202	1.00501	4	4
argE	Q9KNT5	Acetylornithine deacetylase OS=Vibrio cholerae serotype O1 (strain ATCC 39315 / El Tor Inaba N16961) OX=243277 GN=argE PE=3 SV=1	40.4	254005000	225314000	253008000	256938000	1	0.887046	0.996075	1.01155	1	1.05299	1.0461	1.08412	4	4
argE	Q9KNT5	Acetylornithine deacetylase OS=Vibrio cholerae serotype O1 (strain ATCC 39315 / El Tor Inaba N16961) OX=243277 GN=argE PE=3 SV=1	44	347255000	330871000	342496000	359371000	1	0.952819	0.986295	1.03489	1	0.952771	1.01117	1.01085	5	6
argE	Q9KNT5	Acetylornithine deacetylase OS=Vibrio cholerae serotype O1 (strain ATCC 39315 / El Tor Inaba N16961) OX=243277 GN=argE PE=3 SV=1	46.9	359463000	357746000	360172000	348774000	1	0.995223	1.00197	0.970264	1	1.05536	1.03723	1.02842	5	6
argE	Q9KNT5	Acetylornithine deacetylase OS=Vibrio cholerae serotype O1 (strain ATCC 39315 / El Tor Inaba N16961) OX=243277 GN=argE PE=3 SV=1	49.8	366744000	393086000	376542000	354903000	1	1.07183	1.02672	0.967713	1	0.995938	1.04153	1.03659	5	7
argE	Q9KNT5	Acetylornithine deacetylase OS=Vibrio cholerae serotype O1 (strain ATCC 39315 / El Tor Inaba N16961) OX=243277 GN=argE PE=3 SV=1	52.9	283967000	296006000	262902000	236227000	1	1.0424	0.925819	0.831882	1	0.967301	0.954583	0.978167	5	7
argE	Q9KNT5	Acetylornithine deacetylase OS=Vibrio cholerae serotype O1 (strain ATCC 39315 / El Tor Inaba N16961) OX=243277 GN=argE PE=3 SV=1	55.5	123944000	110212000	99628600	101908000	1	0.889208	0.803819	0.82221	1	0.940483	0.913747	0.899387	5	6
argE	Q9KNT5	Acetylornithine deacetylase OS=Vibrio cholerae serotype O1 (strain ATCC 39315 / El Tor Inaba N16961) OX=243277 GN=argE PE=3 SV=1	58.6	99638600	94447500	94072900	82698800	1	0.947901	0.944141	0.829988	1	0.969745	1.02684	0.857312	5	6
argE	Q9KNT5	Acetylornithine deacetylase OS=Vibrio cholerae serotype O1 (strain ATCC 39315 / El Tor Inaba N16961) OX=243277 GN=argE PE=3 SV=1	62	40405900	39623300	34031300	31320300	1	0.980632	0.842236	0.775142	1	0.957318	0.888672	0.809445	3	4
argE	Q9KNT5	Acetylornithine deacetylase OS=Vibrio cholerae serotype O1 (strain ATCC 39315 / El Tor Inaba N16961) OX=243277 GN=argE PE=3 SV=1	66.3	25898400	23938000	24298100	23908600	1	0.924304	0.938209	0.923169	1	0.920354	0.904108	0.792834	3	4
argF	Q9KP68	Ornithine carbamoyltransferase OS=Vibrio cholerae serotype O1 (strain ATCC 39315 / El Tor Inaba N16961) OX=243277 GN=argF PE=3 SV=1	55.5	42156000	40035600	34594900	36077000	1	0.949701	0.82064	0.855798	1	1.00446	0.932868	0.936127	2	2
argF	Q9KP68	Ornithine carbamoyltransferase OS=Vibrio cholerae serotype O1 (strain ATCC 39315 / El Tor Inaba N16961) OX=243277 GN=argF PE=3 SV=1	58.6	36211800	34604100	33030800	32058700	1	0.955603	0.912156	0.885311	1	0.977625	0.992048	0.914456	2	2
argG	Q9KNT8	Argininosuccinate synthase OS=Vibrio cholerae serotype O1 (strain ATCC 39315 / El Tor Inaba N16961) OX=243277 GN=argG PE=3 SV=1	37	1010960000	1077710000	1095410000	1133840000	1	1.06603	1.08353	1.12155	1	0.980838	1.00399	0.980691	16	19
argG	Q9KNT8	Argininosuccinate synthase OS=Vibrio cholerae serotype O1 (strain ATCC 39315 / El Tor Inaba N16961) OX=243277 GN=argG PE=3 SV=1	40.4	1191660000	1037380000	1152760000	1169850000	1	0.870534	0.967356	0.981698	1	1.03339	1.01594	1.05213	16	19
argG	Q9KNT8	Argininosuccinate synthase OS=Vibrio cholerae serotype O1 (strain ATCC 39315 / El Tor Inaba N16961) OX=243277 GN=argG PE=3 SV=1	44	769881000	731280000	735338000	766284000	1	0.949861	0.955132	0.995328	1	0.949813	0.979218	0.972204	16	18
argG	Q9KNT8	Argininosuccinate synthase OS=Vibrio cholerae serotype O1 (strain ATCC 39315 / El Tor Inaba N16961) OX=243277 GN=argG PE=3 SV=1	46.9	713904000	705979000	736084000	760222000	1	0.988899	1.03107	1.06488	1	1.04866	1.06735	1.12871	16	18
argG	Q9KNT8	Argininosuccinate synthase OS=Vibrio cholerae serotype O1 (strain ATCC 39315 / El Tor Inaba N16961) OX=243277 GN=argG PE=3 SV=1	49.8	587458000	636477000	603695000	827415000	1	1.08344	1.02764	1.40847	1	1.00673	1.04247	1.50871	12	15
argG	Q9KNT8	Argininosuccinate synthase OS=Vibrio cholerae serotype O1 (strain ATCC 39315 / El Tor Inaba N16961) OX=243277 GN=argG PE=3 SV=1	52.9	359308000	386680000	367570000	385447000	1	1.07618	1.02299	1.07275	1	0.998651	1.05478	1.26139	12	15
argG	Q9KNT8	Argininosuccinate synthase OS=Vibrio cholerae serotype O1 (strain ATCC 39315 / El Tor Inaba N16961) OX=243277 GN=argG PE=3 SV=1	55.5	423979000	406851000	375110000	464539000	1	0.959602	0.884737	1.09567	1	1.01494	1.00573	1.19851	12	16
argG	Q9KNT8	Argininosuccinate synthase OS=Vibrio cholerae serotype O1 (strain ATCC 39315 / El Tor Inaba N16961) OX=243277 GN=argG PE=3 SV=1	58.6	305343000	288090000	301643000	371734000	1	0.943496	0.987882	1.21743	1	0.965239	1.07441	1.25751	12	16
argG	Q9KNT8	Argininosuccinate synthase OS=Vibrio cholerae serotype O1 (strain ATCC 39315 / El Tor Inaba N16961) OX=243277 GN=argG PE=3 SV=1	62	35404200	35302800	32884500	40310700	1	0.997136	0.92883	1.13859	1	0.97343	0.980041	1.18897	2	2
argG	Q9KNT8	Argininosuccinate synthase OS=Vibrio cholerae serotype O1 (strain ATCC 39315 / El Tor Inaba N16961) OX=243277 GN=argG PE=3 SV=1	66.3	16494100	14972100	16519400	17409000	1	0.907725	1.00153	1.05547	1	0.903846	0.965132	0.906456	2	2
argH	Q9KNT9	Argininosuccinate lyase OS=Vibrio cholerae serotype O1 (strain ATCC 39315 / El Tor Inaba N16961) OX=243277 GN=argH PE=3 SV=1	37	135509000	152451000	145764000	164086000	1	1.12502	1.07568	1.21089	1	1.03512	0.996708	1.05881	3	3
argH	Q9KNT9	Argininosuccinate lyase OS=Vibrio cholerae serotype O1 (strain ATCC 39315 / El Tor Inaba N16961) OX=243277 GN=argH PE=3 SV=1	40.4	159513000	136318000	178335000	151793000	1	0.854589	1.118	0.951603	1	1.01446	1.17414	1.01987	3	3
argH	Q9KNT9	Argininosuccinate lyase OS=Vibrio cholerae serotype O1 (strain ATCC 39315 / El Tor Inaba N16961) OX=243277 GN=argH PE=3 SV=1	44	106561000	108245000	106075000	115469000	1	1.0158	0.995439	1.0836	1	1.01575	1.02054	1.05842	4	4
argH	Q9KNT9	Argininosuccinate lyase OS=Vibrio cholerae serotype O1 (strain ATCC 39315 / El Tor Inaba N16961) OX=243277 GN=argH PE=3 SV=1	46.9	105250000	111514000	106372000	101857000	1	1.05952	1.01066	0.967762	1	1.12354	1.04623	1.02577	4	4
argH	Q9KNT9	Argininosuccinate lyase OS=Vibrio cholerae serotype O1 (strain ATCC 39315 / El Tor Inaba N16961) OX=243277 GN=argH PE=3 SV=1	49.8	131858000	136493000	135171000	133374000	1	1.03515	1.02513	1.0115	1	0.96186	1.03992	1.08349	5	5
argH	Q9KNT9	Argininosuccinate lyase OS=Vibrio cholerae serotype O1 (strain ATCC 39315 / El Tor Inaba N16961) OX=243277 GN=argH PE=3 SV=1	52.9	94929700	101205000	103452000	86708300	1	1.0661	1.08977	0.913395	1	0.989302	1.12363	1.07401	5	5
argH	Q9KNT9	Argininosuccinate lyase OS=Vibrio cholerae serotype O1 (strain ATCC 39315 / El Tor Inaba N16961) OX=243277 GN=argH PE=3 SV=1	55.5	59553200	55027900	56826000	60152200	1	0.924012	0.954206	1.01006	1	0.977294	1.0847	1.10487	4	4
argH	Q9KNT9	Argininosuccinate lyase OS=Vibrio cholerae serotype O1 (strain ATCC 39315 / El Tor Inaba N16961) OX=243277 GN=argH PE=3 SV=1	58.6	50551600	43501400	60620600	37474100	1	0.860535	1.19918	0.741304	1	0.880366	1.30422	0.765709	4	4
argP	Q9KUN3	HTH-type transcriptional regulator ArgP OS=Vibrio cholerae serotype O1 (strain ATCC 39315 / El Tor Inaba N16961) OX=243277 GN=argP PE=3 SV=1	37	144195000	150240000	149419000	156457000	1	1.04192	1.03623	1.08504	1	0.95866	0.960155	0.948766	4	4
argP	Q9KUN3	HTH-type transcriptional regulator ArgP OS=Vibrio cholerae serotype O1 (strain ATCC 39315 / El Tor Inaba N16961) OX=243277 GN=argP PE=3 SV=1	40.4	167593000	145457000	157146000	153911000	1	0.867918	0.937664	0.918362	1	1.03028	0.984756	0.984246	4	4
argP	Q9KUN3	HTH-type transcriptional regulator ArgP OS=Vibrio cholerae serotype O1 (strain ATCC 39315 / El Tor Inaba N16961) OX=243277 GN=argP PE=3 SV=1	44	188716000	191055000	195755000	188692000	1	1.01239	1.0373	0.999873	1	1.01234	1.06346	0.976643	4	4
argP	Q9KUN3	HTH-type transcriptional regulator ArgP OS=Vibrio cholerae serotype O1 (strain ATCC 39315 / El Tor Inaba N16961) OX=243277 GN=argP PE=3 SV=1	46.9	182008000	178703000	184947000	170570000	1	0.981841	1.01615	0.937157	1	1.04117	1.05191	0.993331	4	4
argP	Q9KUN3	HTH-type transcriptional regulator ArgP OS=Vibrio cholerae serotype O1 (strain ATCC 39315 / El Tor Inaba N16961) OX=243277 GN=argP PE=3 SV=1	49.8	9562960	10184800	8577610	7179190	1	1.06503	0.896962	0.750729	1	0.989619	0.909905	0.80416	1	1
argP	Q9KUN3	HTH-type transcriptional regulator ArgP OS=Vibrio cholerae serotype O1 (strain ATCC 39315 / El Tor Inaba N16961) OX=243277 GN=argP PE=3 SV=1	52.9	2654490	3406530	2132080	1065590	1	1.28331	0.803198	0.401429	1	1.19086	0.828152	0.47202	1	1
argR	Q9KUT4	Arginine repressor OS=Vibrio cholerae serotype O1 (strain ATCC 39315 / El Tor Inaba N16961) OX=243277 GN=argR PE=3 SV=2	37	429847000	452982000	432237000	468201000	1	1.05382	1.00556	1.08923	1	0.969608	0.931738	0.952429	6	10
argR	Q9KUT4	Arginine repressor OS=Vibrio cholerae serotype O1 (strain ATCC 39315 / El Tor Inaba N16961) OX=243277 GN=argR PE=3 SV=2	40.4	528368000	426627000	510655000	478759000	1	0.807443	0.966476	0.906109	1	0.958495	1.01501	0.971114	6	10
argR	Q9KUT4	Arginine repressor OS=Vibrio cholerae serotype O1 (strain ATCC 39315 / El Tor Inaba N16961) OX=243277 GN=argR PE=3 SV=2	44	497323000	484559000	457319000	502681000	1	0.974335	0.919561	1.01077	1	0.974286	0.94275	0.987291	6	11
argR	Q9KUT4	Arginine repressor OS=Vibrio cholerae serotype O1 (strain ATCC 39315 / El Tor Inaba N16961) OX=243277 GN=argR PE=3 SV=2	46.9	503073000	473382000	483478000	482147000	1	0.940981	0.961049	0.958404	1	0.997844	0.994868	1.01585	6	11
argR	Q9KUT4	Arginine repressor OS=Vibrio cholerae serotype O1 (strain ATCC 39315 / El Tor Inaba N16961) OX=243277 GN=argR PE=3 SV=2	49.8	948984000	1010640000	913174000	893809000	1	1.06497	0.962265	0.941859	1	0.989568	0.97615	1.00889	6	12
argR	Q9KUT4	Arginine repressor OS=Vibrio cholerae serotype O1 (strain ATCC 39315 / El Tor Inaba N16961) OX=243277 GN=argR PE=3 SV=2	52.9	482766000	552830000	451062000	393124000	1	1.14513	0.934328	0.814316	1	1.06263	0.963357	0.957512	6	12
argR	Q9KUT4	Arginine repressor OS=Vibrio cholerae serotype O1 (strain ATCC 39315 / El Tor Inaba N16961) OX=243277 GN=argR PE=3 SV=2	55.5	444170000	400272000	384228000	362358000	1	0.901168	0.865047	0.815809	1	0.953133	0.983348	0.892385	6	12
argR	Q9KUT4	Arginine repressor OS=Vibrio cholerae serotype O1 (strain ATCC 39315 / El Tor Inaba N16961) OX=243277 GN=argR PE=3 SV=2	58.6	340516000	314946000	291715000	322911000	1	0.924908	0.856685	0.948299	1	0.946223	0.931719	0.979518	6	12
argR	Q9KUT4	Arginine repressor OS=Vibrio cholerae serotype O1 (strain ATCC 39315 / El Tor Inaba N16961) OX=243277 GN=argR PE=3 SV=2	62	275114000	282093000	237084000	267996000	1	1.02537	0.861766	0.974127	1	1.00099	0.909279	1.01724	5	8
argR	Q9KUT4	Arginine repressor OS=Vibrio cholerae serotype O1 (strain ATCC 39315 / El Tor Inaba N16961) OX=243277 GN=argR PE=3 SV=2	66.3	175946000	167771000	180458000	223798000	1	0.953537	1.02564	1.27197	1	0.949462	0.988366	1.09239	5	8
argS	Q9KQC6	Arginine--tRNA ligase OS=Vibrio cholerae serotype O1 (strain ATCC 39315 / El Tor Inaba N16961) OX=243277 GN=argS PE=3 SV=3	37	6866890000	7839910000	7481790000	7851260000	1	1.1417	1.08955	1.14335	1	1.05046	1.00956	0.999755	38	90
argS	Q9KQC6	Arginine--tRNA ligase OS=Vibrio cholerae serotype O1 (strain ATCC 39315 / El Tor Inaba N16961) OX=243277 GN=argS PE=3 SV=3	40.4	8790990000	7274110000	8024890000	8277740000	1	0.827451	0.912854	0.941616	1	0.982246	0.9587	1.00917	38	90
argS	Q9KQC6	Arginine--tRNA ligase OS=Vibrio cholerae serotype O1 (strain ATCC 39315 / El Tor Inaba N16961) OX=243277 GN=argS PE=3 SV=3	44	6011730000	5965060000	5995760000	6174510000	1	0.992237	0.997344	1.02708	1	0.992187	1.02249	1.00322	35	88
argS	Q9KQC6	Arginine--tRNA ligase OS=Vibrio cholerae serotype O1 (strain ATCC 39315 / El Tor Inaba N16961) OX=243277 GN=argS PE=3 SV=3	46.9	5018250000	5265740000	5506730000	5945220000	1	1.04932	1.09734	1.18472	1	1.11273	1.13596	1.25573	35	88
argS	Q9KQC6	Arginine--tRNA ligase OS=Vibrio cholerae serotype O1 (strain ATCC 39315 / El Tor Inaba N16961) OX=243277 GN=argS PE=3 SV=3	49.8	3550400000	4761160000	4326520000	3709720000	1	1.34102	1.2186	1.04487	1	1.24607	1.23619	1.11924	30	50
argS	Q9KQC6	Arginine--tRNA ligase OS=Vibrio cholerae serotype O1 (strain ATCC 39315 / El Tor Inaba N16961) OX=243277 GN=argS PE=3 SV=3	52.9	1022880000	1298250000	1069450000	613446000	1	1.26921	1.04553	0.599724	1	1.17778	1.07801	0.705185	30	50
argS	Q9KQC6	Arginine--tRNA ligase OS=Vibrio cholerae serotype O1 (strain ATCC 39315 / El Tor Inaba N16961) OX=243277 GN=argS PE=3 SV=3	55.5	480155000	496698000	476704000	469100000	1	1.03445	0.992813	0.976976	1	1.0941	1.12859	1.06868	17	23
argS	Q9KQC6	Arginine--tRNA ligase OS=Vibrio cholerae serotype O1 (strain ATCC 39315 / El Tor Inaba N16961) OX=243277 GN=argS PE=3 SV=3	58.6	387387000	418414000	425124000	455793000	1	1.08009	1.09741	1.17658	1	1.10498	1.19353	1.21532	17	23
argS	Q9KQC6	Arginine--tRNA ligase OS=Vibrio cholerae serotype O1 (strain ATCC 39315 / El Tor Inaba N16961) OX=243277 GN=argS PE=3 SV=3	62	216962000	237199000	234346000	232297000	1	1.09327	1.08012	1.07068	1	1.06728	1.13968	1.11806	17	24
argS	Q9KQC6	Arginine--tRNA ligase OS=Vibrio cholerae serotype O1 (strain ATCC 39315 / El Tor Inaba N16961) OX=243277 GN=argS PE=3 SV=3	66.3	125913000	133332000	139382000	183196000	1	1.05892	1.10697	1.45494	1	1.0544	1.06674	1.24953	17	24
aroA	Q9KRB0	3-phosphoshikimate 1-carboxyvinyltransferase OS=Vibrio cholerae serotype O1 (strain ATCC 39315 / El Tor Inaba N16961) OX=243277 GN=aroA PE=1 SV=1	37	647647000	678949000	731287000	744000000	1	1.04833	1.12914	1.14877	1	0.964557	1.04625	1.0045	13	16
aroA	Q9KRB0	3-phosphoshikimate 1-carboxyvinyltransferase OS=Vibrio cholerae serotype O1 (strain ATCC 39315 / El Tor Inaba N16961) OX=243277 GN=aroA PE=1 SV=1	40.4	776390000	669927000	736412000	757795000	1	0.862874	0.948508	0.976049	1	1.0243	0.996144	1.04607	13	16
aroA	Q9KRB0	3-phosphoshikimate 1-carboxyvinyltransferase OS=Vibrio cholerae serotype O1 (strain ATCC 39315 / El Tor Inaba N16961) OX=243277 GN=aroA PE=1 SV=1	44	402534000	398892000	383984000	391999000	1	0.990952	0.953917	0.973828	1	0.990903	0.977972	0.951204	12	14
aroA	Q9KRB0	3-phosphoshikimate 1-carboxyvinyltransferase OS=Vibrio cholerae serotype O1 (strain ATCC 39315 / El Tor Inaba N16961) OX=243277 GN=aroA PE=1 SV=1	46.9	403764000	390812000	397346000	384433000	1	0.967922	0.984105	0.952123	1	1.02641	1.01873	1.00919	12	14
aroA	Q9KRB0	3-phosphoshikimate 1-carboxyvinyltransferase OS=Vibrio cholerae serotype O1 (strain ATCC 39315 / El Tor Inaba N16961) OX=243277 GN=aroA PE=1 SV=1	49.8	240395000	244485000	235610000	235304000	1	1.01701	0.980095	0.978822	1	0.945006	0.994238	1.04849	6	7
aroA	Q9KRB0	3-phosphoshikimate 1-carboxyvinyltransferase OS=Vibrio cholerae serotype O1 (strain ATCC 39315 / El Tor Inaba N16961) OX=243277 GN=aroA PE=1 SV=1	52.9	68783900	77702600	66173700	50573500	1	1.12966	0.962052	0.735252	1	1.04828	0.991942	0.864545	6	7
aroA	Q9KRB0	3-phosphoshikimate 1-carboxyvinyltransferase OS=Vibrio cholerae serotype O1 (strain ATCC 39315 / El Tor Inaba N16961) OX=243277 GN=aroA PE=1 SV=1	55.5	40698400	39907500	37477200	36986000	1	0.980567	0.920852	0.908783	1	1.03711	1.04678	0.994086	2	2
aroA	Q9KRB0	3-phosphoshikimate 1-carboxyvinyltransferase OS=Vibrio cholerae serotype O1 (strain ATCC 39315 / El Tor Inaba N16961) OX=243277 GN=aroA PE=1 SV=1	58.6	28912200	32175200	29974200	34995700	1	1.11286	1.03673	1.21041	1	1.1385	1.12754	1.25026	2	2
aroA	Q9KRB0	3-phosphoshikimate 1-carboxyvinyltransferase OS=Vibrio cholerae serotype O1 (strain ATCC 39315 / El Tor Inaba N16961) OX=243277 GN=aroA PE=1 SV=1	62	13325100	13524800	14193200	15491200	1	1.01499	1.06515	1.16256	1	0.990857	1.12387	1.21401	1	1
aroA	Q9KRB0	3-phosphoshikimate 1-carboxyvinyltransferase OS=Vibrio cholerae serotype O1 (strain ATCC 39315 / El Tor Inaba N16961) OX=243277 GN=aroA PE=1 SV=1	66.3	7533750	7133920	7576250	10787000	1	0.946928	1.00564	1.43182	1	0.942882	0.96909	1.22968	1	1
aroB	Q9KNV2	3-dehydroquinate synthase OS=Vibrio cholerae serotype O1 (strain ATCC 39315 / El Tor Inaba N16961) OX=243277 GN=aroB PE=1 SV=2	37	720960000	792508000	798403000	844553000	1	1.09924	1.10742	1.17143	1	1.0114	1.02612	1.02431	9	12
aroB	Q9KNV2	3-dehydroquinate synthase OS=Vibrio cholerae serotype O1 (strain ATCC 39315 / El Tor Inaba N16961) OX=243277 GN=aroB PE=1 SV=2	40.4	857224000	746521000	807770000	796176000	1	0.870859	0.942309	0.928784	1	1.03377	0.989634	0.995416	9	12
aroB	Q9KNV2	3-dehydroquinate synthase OS=Vibrio cholerae serotype O1 (strain ATCC 39315 / El Tor Inaba N16961) OX=243277 GN=aroB PE=1 SV=2	44	529342000	501708000	506148000	543193000	1	0.947796	0.956183	1.02617	1	0.947748	0.980295	1.00233	9	11
aroB	Q9KNV2	3-dehydroquinate synthase OS=Vibrio cholerae serotype O1 (strain ATCC 39315 / El Tor Inaba N16961) OX=243277 GN=aroB PE=1 SV=2	46.9	460494000	498930000	470344000	479748000	1	1.08347	1.02139	1.04181	1	1.14894	1.05733	1.10426	9	11
aroB	Q9KNV2	3-dehydroquinate synthase OS=Vibrio cholerae serotype O1 (strain ATCC 39315 / El Tor Inaba N16961) OX=243277 GN=aroB PE=1 SV=2	49.8	308234000	372062000	342103000	285773000	1	1.20708	1.10988	0.92713	1	1.12161	1.1259	0.993116	8	10
aroB	Q9KNV2	3-dehydroquinate synthase OS=Vibrio cholerae serotype O1 (strain ATCC 39315 / El Tor Inaba N16961) OX=243277 GN=aroB PE=1 SV=2	52.9	144698000	152792000	143809000	111612000	1	1.05594	0.993856	0.771344	1	0.979867	1.02473	0.906985	8	10
aroB	Q9KNV2	3-dehydroquinate synthase OS=Vibrio cholerae serotype O1 (strain ATCC 39315 / El Tor Inaba N16961) OX=243277 GN=aroB PE=1 SV=2	55.5	71025500	64271800	57464900	62860900	1	0.904912	0.809074	0.885047	1	0.957092	0.91972	0.968122	2	2
aroB	Q9KNV2	3-dehydroquinate synthase OS=Vibrio cholerae serotype O1 (strain ATCC 39315 / El Tor Inaba N16961) OX=243277 GN=aroB PE=1 SV=2	58.6	57400800	54146200	53613500	57218500	1	0.9433	0.93402	0.996824	1	0.965039	1.01583	1.02964	2	2
aroB	Q9KNV2	3-dehydroquinate synthase OS=Vibrio cholerae serotype O1 (strain ATCC 39315 / El Tor Inaba N16961) OX=243277 GN=aroB PE=1 SV=2	62	21783500	22729600	21876900	19066400	1	1.04343	1.00429	0.875268	1	1.01863	1.05966	0.914003	2	2
aroB	Q9KNV2	3-dehydroquinate synthase OS=Vibrio cholerae serotype O1 (strain ATCC 39315 / El Tor Inaba N16961) OX=243277 GN=aroB PE=1 SV=2	66.3	7910570	8195490	11255900	14321900	1	1.03602	1.42289	1.81048	1	1.03159	1.37118	1.55487	2	2
aroC	Q9KQ85	Chorismate synthase OS=Vibrio cholerae serotype O1 (strain ATCC 39315 / El Tor Inaba N16961) OX=243277 GN=aroC PE=3 SV=1	37	1265990000	1386860000	1400700000	1413610000	1	1.09547	1.10641	1.1166	1	1.00793	1.02518	0.976368	15	21
aroC	Q9KQ85	Chorismate synthase OS=Vibrio cholerae serotype O1 (strain ATCC 39315 / El Tor Inaba N16961) OX=243277 GN=aroC PE=3 SV=1	40.4	1519580000	1322500000	1455890000	1419250000	1	0.870306	0.958087	0.933975	1	1.03312	1.0062	1.00098	15	21
aroC	Q9KQ85	Chorismate synthase OS=Vibrio cholerae serotype O1 (strain ATCC 39315 / El Tor Inaba N16961) OX=243277 GN=aroC PE=3 SV=1	44	1019790000	1033450000	979222000	1029700000	1	1.01339	0.960219	1.00972	1	1.01334	0.984433	0.986259	16	22
aroC	Q9KQ85	Chorismate synthase OS=Vibrio cholerae serotype O1 (strain ATCC 39315 / El Tor Inaba N16961) OX=243277 GN=aroC PE=3 SV=1	46.9	943561000	908797000	912351000	880976000	1	0.963157	0.966923	0.933671	1	1.02136	1.00095	0.989637	16	22
aroC	Q9KQ85	Chorismate synthase OS=Vibrio cholerae serotype O1 (strain ATCC 39315 / El Tor Inaba N16961) OX=243277 GN=aroC PE=3 SV=1	49.8	922275000	1062870000	945517000	800101000	1	1.15244	1.0252	0.86753	1	1.07085	1.03999	0.929274	14	18
aroC	Q9KQ85	Chorismate synthase OS=Vibrio cholerae serotype O1 (strain ATCC 39315 / El Tor Inaba N16961) OX=243277 GN=aroC PE=3 SV=1	52.9	316762000	361372000	315653000	207292000	1	1.14083	0.996499	0.654409	1	1.05865	1.02746	0.769487	14	18
aroC	Q9KQ85	Chorismate synthase OS=Vibrio cholerae serotype O1 (strain ATCC 39315 / El Tor Inaba N16961) OX=243277 GN=aroC PE=3 SV=1	55.5	71313300	68580300	64825200	61488400	1	0.961676	0.90902	0.862229	1	1.01713	1.03333	0.943162	5	7
aroC	Q9KQ85	Chorismate synthase OS=Vibrio cholerae serotype O1 (strain ATCC 39315 / El Tor Inaba N16961) OX=243277 GN=aroC PE=3 SV=1	58.6	52554400	53621100	52690800	57345200	1	1.0203	1.0026	1.09116	1	1.04381	1.09041	1.12708	5	7
aroC	Q9KQ85	Chorismate synthase OS=Vibrio cholerae serotype O1 (strain ATCC 39315 / El Tor Inaba N16961) OX=243277 GN=aroC PE=3 SV=1	62	22162400	23471100	22082000	19766500	1	1.05905	0.996372	0.891893	1	1.03387	1.05131	0.931364	3	4
aroC	Q9KQ85	Chorismate synthase OS=Vibrio cholerae serotype O1 (strain ATCC 39315 / El Tor Inaba N16961) OX=243277 GN=aroC PE=3 SV=1	66.3	15276400	11999000	14284400	16972900	1	0.78546	0.935063	1.11105	1	0.782103	0.901078	0.954193	3	4
aroE	Q9KVT3	Shikimate dehydrogenase (NADP(+)) OS=Vibrio cholerae serotype O1 (strain ATCC 39315 / El Tor Inaba N16961) OX=243277 GN=aroE PE=1 SV=1	37	293379000	314611000	311964000	332809000	1	1.07237	1.06335	1.1344	1	0.986675	0.985283	0.991929	6	7
aroE	Q9KVT3	Shikimate dehydrogenase (NADP(+)) OS=Vibrio cholerae serotype O1 (strain ATCC 39315 / El Tor Inaba N16961) OX=243277 GN=aroE PE=1 SV=1	40.4	363074000	303735000	328185000	333039000	1	0.836565	0.903907	0.917276	1	0.993065	0.949303	0.983082	6	7
aroE	Q9KVT3	Shikimate dehydrogenase (NADP(+)) OS=Vibrio cholerae serotype O1 (strain ATCC 39315 / El Tor Inaba N16961) OX=243277 GN=aroE PE=1 SV=1	44	506714000	529081000	503060000	544941000	1	1.04414	0.992789	1.07544	1	1.04409	1.01782	1.05046	7	9
aroE	Q9KVT3	Shikimate dehydrogenase (NADP(+)) OS=Vibrio cholerae serotype O1 (strain ATCC 39315 / El Tor Inaba N16961) OX=243277 GN=aroE PE=1 SV=1	46.9	475363000	478837000	464669000	475520000	1	1.00731	0.977504	1.00033	1	1.06818	1.0119	1.06029	7	9
aroE	Q9KVT3	Shikimate dehydrogenase (NADP(+)) OS=Vibrio cholerae serotype O1 (strain ATCC 39315 / El Tor Inaba N16961) OX=243277 GN=aroE PE=1 SV=1	49.8	473078000	572135000	529239000	435732000	1	1.20939	1.11871	0.921057	1	1.12376	1.13486	0.986611	5	5
aroE	Q9KVT3	Shikimate dehydrogenase (NADP(+)) OS=Vibrio cholerae serotype O1 (strain ATCC 39315 / El Tor Inaba N16961) OX=243277 GN=aroE PE=1 SV=1	52.9	154464000	205174000	153380000	92045700	1	1.3283	0.992982	0.595904	1	1.23261	1.02383	0.700693	5	5
aroE	Q9KVT3	Shikimate dehydrogenase (NADP(+)) OS=Vibrio cholerae serotype O1 (strain ATCC 39315 / El Tor Inaba N16961) OX=243277 GN=aroE PE=1 SV=1	55.5	27845000	31070600	24077200	30150800	1	1.11584	0.864687	1.08281	1	1.18018	0.982938	1.18445	1	1
aroE	Q9KVT3	Shikimate dehydrogenase (NADP(+)) OS=Vibrio cholerae serotype O1 (strain ATCC 39315 / El Tor Inaba N16961) OX=243277 GN=aroE PE=1 SV=1	58.6	22836700	22747500	20711800	19637400	1	0.996094	0.906952	0.859905	1	1.01905	0.986389	0.888215	1	1
aroE	Q9KVT3	Shikimate dehydrogenase (NADP(+)) OS=Vibrio cholerae serotype O1 (strain ATCC 39315 / El Tor Inaba N16961) OX=243277 GN=aroE PE=1 SV=1	62	3408480	4178830	3288560	4822920	1	1.22601	0.964817	1.41498	1	1.19686	1.01801	1.4776	1	1
aroE	Q9KVT3	Shikimate dehydrogenase (NADP(+)) OS=Vibrio cholerae serotype O1 (strain ATCC 39315 / El Tor Inaba N16961) OX=243277 GN=aroE PE=1 SV=1	66.3	2239300	2575950	2290280	2500130	1	1.15034	1.02277	1.11648	1	1.14542	0.985593	0.958852	1	1
aroK	Q9KNV1	Shikimate kinase OS=Vibrio cholerae serotype O1 (strain ATCC 39315 / El Tor Inaba N16961) OX=243277 GN=aroK PE=3 SV=1	37	1303750000	1324710000	1111940000	1392710000	1	1.01608	0.852878	1.06823	1	0.93488	0.790265	0.934073	11	29
aroK	Q9KNV1	Shikimate kinase OS=Vibrio cholerae serotype O1 (strain ATCC 39315 / El Tor Inaba N16961) OX=243277 GN=aroK PE=3 SV=1	40.4	1662510000	1270270000	1516040000	1273270000	1	0.764068	0.911898	0.765872	1	0.907005	0.957696	0.820816	11	29
aroK	Q9KNV1	Shikimate kinase OS=Vibrio cholerae serotype O1 (strain ATCC 39315 / El Tor Inaba N16961) OX=243277 GN=aroK PE=3 SV=1	44	1716150000	1932900000	1930410000	1924110000	1	1.1263	1.12485	1.12118	1	1.12624	1.15321	1.09513	12	33
aroK	Q9KNV1	Shikimate kinase OS=Vibrio cholerae serotype O1 (strain ATCC 39315 / El Tor Inaba N16961) OX=243277 GN=aroK PE=3 SV=1	46.9	2150220000	1665820000	1718030000	1676520000	1	0.774721	0.799002	0.779697	1	0.821537	0.827119	0.826433	12	33
aroK	Q9KNV1	Shikimate kinase OS=Vibrio cholerae serotype O1 (strain ATCC 39315 / El Tor Inaba N16961) OX=243277 GN=aroK PE=3 SV=1	49.8	979995000	1005650000	929327000	838673000	1	1.02618	0.948298	0.855793	1	0.953522	0.961982	0.916702	10	22
aroK	Q9KNV1	Shikimate kinase OS=Vibrio cholerae serotype O1 (strain ATCC 39315 / El Tor Inaba N16961) OX=243277 GN=aroK PE=3 SV=1	52.9	402827000	418786000	369096000	380488000	1	1.03962	0.916264	0.944544	1	0.964723	0.944732	1.11064	10	22
aroK	Q9KNV1	Shikimate kinase OS=Vibrio cholerae serotype O1 (strain ATCC 39315 / El Tor Inaba N16961) OX=243277 GN=aroK PE=3 SV=1	55.5	279554000	263049000	255185000	307825000	1	0.94096	0.912829	1.10113	1	0.995218	1.03766	1.20449	8	15
aroK	Q9KNV1	Shikimate kinase OS=Vibrio cholerae serotype O1 (strain ATCC 39315 / El Tor Inaba N16961) OX=243277 GN=aroK PE=3 SV=1	58.6	218905000	225112000	199118000	259625000	1	1.02835	0.909609	1.18602	1	1.05205	0.989279	1.22506	8	15
aroK	Q9KNV1	Shikimate kinase OS=Vibrio cholerae serotype O1 (strain ATCC 39315 / El Tor Inaba N16961) OX=243277 GN=aroK PE=3 SV=1	62	125404000	131371000	118865000	152540000	1	1.04758	0.947857	1.21639	1	1.02268	1.00012	1.27022	5	12
aroK	Q9KNV1	Shikimate kinase OS=Vibrio cholerae serotype O1 (strain ATCC 39315 / El Tor Inaba N16961) OX=243277 GN=aroK PE=3 SV=1	66.3	143213000	145516000	152944000	201387000	1	1.01608	1.06795	1.40621	1	1.01174	1.02913	1.20768	5	12
aroQ	Q9KV60	3-dehydroquinate dehydratase OS=Vibrio cholerae serotype O1 (strain ATCC 39315 / El Tor Inaba N16961) OX=243277 GN=aroQ PE=3 SV=1	37	208395000	178702000	120929000	172865000	1	0.857516	0.580287	0.829506	1	0.78899	0.537686	0.725327	3	4
aroQ	Q9KV60	3-dehydroquinate dehydratase OS=Vibrio cholerae serotype O1 (strain ATCC 39315 / El Tor Inaba N16961) OX=243277 GN=aroQ PE=3 SV=1	40.4	221154000	157835000	230952000	174690000	1	0.713688	1.0443	0.789902	1	0.847201	1.09675	0.84657	3	4
aroQ	Q9KV60	3-dehydroquinate dehydratase OS=Vibrio cholerae serotype O1 (strain ATCC 39315 / El Tor Inaba N16961) OX=243277 GN=aroQ PE=3 SV=1	44	97665700	109037000	115576000	116302000	1	1.11643	1.18338	1.19082	1	1.11637	1.21323	1.16315	2	3
aroQ	Q9KV60	3-dehydroquinate dehydratase OS=Vibrio cholerae serotype O1 (strain ATCC 39315 / El Tor Inaba N16961) OX=243277 GN=aroQ PE=3 SV=1	46.9	142416000	115986000	110670000	116876000	1	0.814417	0.77709	0.820666	1	0.863632	0.804435	0.869858	2	3
aroQ	Q9KV60	3-dehydroquinate dehydratase OS=Vibrio cholerae serotype O1 (strain ATCC 39315 / El Tor Inaba N16961) OX=243277 GN=aroQ PE=3 SV=1	49.8	174230000	235377000	162420000	193978000	1	1.35096	0.932216	1.11334	1	1.2553	0.945668	1.19258	4	7
aroQ	Q9KV60	3-dehydroquinate dehydratase OS=Vibrio cholerae serotype O1 (strain ATCC 39315 / El Tor Inaba N16961) OX=243277 GN=aroQ PE=3 SV=1	52.9	138111000	174775000	101787000	163230000	1	1.26547	0.736994	1.18188	1	1.1743	0.759892	1.38971	4	7
aroQ	Q9KV60	3-dehydroquinate dehydratase OS=Vibrio cholerae serotype O1 (strain ATCC 39315 / El Tor Inaba N16961) OX=243277 GN=aroQ PE=3 SV=1	55.5	119464000	100771000	91389000	85694400	1	0.843526	0.764992	0.717324	1	0.892166	0.869609	0.784656	4	6
aroQ	Q9KV60	3-dehydroquinate dehydratase OS=Vibrio cholerae serotype O1 (strain ATCC 39315 / El Tor Inaba N16961) OX=243277 GN=aroQ PE=3 SV=1	58.6	104613000	102181000	101510000	99733900	1	0.976752	0.970338	0.95336	1	0.999262	1.05533	0.984746	4	6
aroQ	Q9KV60	3-dehydroquinate dehydratase OS=Vibrio cholerae serotype O1 (strain ATCC 39315 / El Tor Inaba N16961) OX=243277 GN=aroQ PE=3 SV=1	62	6390640	7884310	5835290	5437480	1	1.23373	0.913099	0.850851	1	1.2044	0.963442	0.888505	1	1
aroQ	Q9KV60	3-dehydroquinate dehydratase OS=Vibrio cholerae serotype O1 (strain ATCC 39315 / El Tor Inaba N16961) OX=243277 GN=aroQ PE=3 SV=1	66.3	9021180	8439620	12046700	6522800	1	0.935534	1.33538	0.723054	1	0.931536	1.28684	0.620972	1	1
asd1	Q9KQG2	Aspartate-semialdehyde dehydrogenase 1 OS=Vibrio cholerae serotype O1 (strain ATCC 39315 / El Tor Inaba N16961) OX=243277 GN=asd1 PE=1 SV=1	37	1959540000	2151650000	2151420000	2281690000	1	1.09804	1.09792	1.1644	1	1.01029	1.01732	1.01816	18	41
asd1	Q9KQG2	Aspartate-semialdehyde dehydrogenase 1 OS=Vibrio cholerae serotype O1 (strain ATCC 39315 / El Tor Inaba N16961) OX=243277 GN=asd1 PE=1 SV=1	40.4	2376730000	2066890000	2295210000	2264640000	1	0.869636	0.965701	0.952839	1	1.03232	1.0142	1.0212	18	41
asd1	Q9KQG2	Aspartate-semialdehyde dehydrogenase 1 OS=Vibrio cholerae serotype O1 (strain ATCC 39315 / El Tor Inaba N16961) OX=243277 GN=asd1 PE=1 SV=1	44	1968440000	1941390000	1883480000	1926320000	1	0.986258	0.956839	0.978602	1	0.986209	0.980967	0.955867	18	43
asd1	Q9KQG2	Aspartate-semialdehyde dehydrogenase 1 OS=Vibrio cholerae serotype O1 (strain ATCC 39315 / El Tor Inaba N16961) OX=243277 GN=asd1 PE=1 SV=1	46.9	2036670000	1936260000	1953850000	1895520000	1	0.950699	0.959336	0.930696	1	1.00815	0.993094	0.986483	18	43
asd1	Q9KQG2	Aspartate-semialdehyde dehydrogenase 1 OS=Vibrio cholerae serotype O1 (strain ATCC 39315 / El Tor Inaba N16961) OX=243277 GN=asd1 PE=1 SV=1	49.8	1566860000	1523890000	1466160000	1513750000	1	0.972576	0.935731	0.966104	1	0.903715	0.949234	1.03486	17	33
asd1	Q9KQG2	Aspartate-semialdehyde dehydrogenase 1 OS=Vibrio cholerae serotype O1 (strain ATCC 39315 / El Tor Inaba N16961) OX=243277 GN=asd1 PE=1 SV=1	52.9	1359100000	1448490000	1315070000	1298360000	1	1.06577	0.967604	0.955309	1	0.988993	0.997666	1.1233	17	33
asd1	Q9KQG2	Aspartate-semialdehyde dehydrogenase 1 OS=Vibrio cholerae serotype O1 (strain ATCC 39315 / El Tor Inaba N16961) OX=243277 GN=asd1 PE=1 SV=1	55.5	1349040000	1259710000	1190950000	1340470000	1	0.933783	0.882813	0.993647	1	0.987627	1.00354	1.08692	15	35
asd1	Q9KQG2	Aspartate-semialdehyde dehydrogenase 1 OS=Vibrio cholerae serotype O1 (strain ATCC 39315 / El Tor Inaba N16961) OX=243277 GN=asd1 PE=1 SV=1	58.6	948728000	881531000	862073000	1114040000	1	0.929171	0.908662	1.17425	1	0.950584	0.988249	1.2129	15	35
asd1	Q9KQG2	Aspartate-semialdehyde dehydrogenase 1 OS=Vibrio cholerae serotype O1 (strain ATCC 39315 / El Tor Inaba N16961) OX=243277 GN=asd1 PE=1 SV=1	62	280553000	279745000	265143000	471278000	1	0.99712	0.945073	1.67982	1	0.973414	0.997178	1.75416	10	19
asd1	Q9KQG2	Aspartate-semialdehyde dehydrogenase 1 OS=Vibrio cholerae serotype O1 (strain ATCC 39315 / El Tor Inaba N16961) OX=243277 GN=asd1 PE=1 SV=1	66.3	132498000	126102000	131465000	160373000	1	0.951728	0.992204	1.21038	1	0.947661	0.956141	1.0395	10	19
asd2	P23247	Aspartate-semialdehyde dehydrogenase 2 OS=Vibrio cholerae serotype O1 (strain ATCC 39315 / El Tor Inaba N16961) OX=243277 GN=asd2 PE=1 SV=2	37	1724960000	1930160000	1979440000	2066090000	1	1.11896	1.14753	1.19776	1	1.02954	1.06328	1.04733	12	30
asd2	P23247	Aspartate-semialdehyde dehydrogenase 2 OS=Vibrio cholerae serotype O1 (strain ATCC 39315 / El Tor Inaba N16961) OX=243277 GN=asd2 PE=1 SV=2	40.4	2178010000	1910590000	2061820000	2063760000	1	0.877218	0.946653	0.947544	1	1.04132	0.994196	1.01552	12	30
asd2	P23247	Aspartate-semialdehyde dehydrogenase 2 OS=Vibrio cholerae serotype O1 (strain ATCC 39315 / El Tor Inaba N16961) OX=243277 GN=asd2 PE=1 SV=2	44	1835210000	1808310000	1757570000	1876320000	1	0.985342	0.957694	1.0224	1	0.985293	0.981844	0.998647	12	21
asd2	P23247	Aspartate-semialdehyde dehydrogenase 2 OS=Vibrio cholerae serotype O1 (strain ATCC 39315 / El Tor Inaba N16961) OX=243277 GN=asd2 PE=1 SV=2	46.9	1880850000	1797960000	1814720000	1846040000	1	0.955929	0.96484	0.981492	1	1.0137	0.998793	1.04032	12	21
asd2	P23247	Aspartate-semialdehyde dehydrogenase 2 OS=Vibrio cholerae serotype O1 (strain ATCC 39315 / El Tor Inaba N16961) OX=243277 GN=asd2 PE=1 SV=2	49.8	1902810000	2051530000	1884790000	2220400000	1	1.07816	0.99053	1.16691	1	1.00182	1.00482	1.24996	14	23
asd2	P23247	Aspartate-semialdehyde dehydrogenase 2 OS=Vibrio cholerae serotype O1 (strain ATCC 39315 / El Tor Inaba N16961) OX=243277 GN=asd2 PE=1 SV=2	52.9	771267000	817815000	766165000	1461450000	1	1.06035	0.993385	1.89487	1	0.983964	1.02425	2.22808	14	23
asd2	P23247	Aspartate-semialdehyde dehydrogenase 2 OS=Vibrio cholerae serotype O1 (strain ATCC 39315 / El Tor Inaba N16961) OX=243277 GN=asd2 PE=1 SV=2	55.5	194846000	203643000	180134000	500516000	1	1.04515	0.924494	2.56878	1	1.10542	1.05092	2.8099	7	13
asd2	P23247	Aspartate-semialdehyde dehydrogenase 2 OS=Vibrio cholerae serotype O1 (strain ATCC 39315 / El Tor Inaba N16961) OX=243277 GN=asd2 PE=1 SV=2	58.6	141743000	132200000	130328000	207469000	1	0.932674	0.919467	1.4637	1	0.954168	1	1.51189	7	13
asd2	P23247	Aspartate-semialdehyde dehydrogenase 2 OS=Vibrio cholerae serotype O1 (strain ATCC 39315 / El Tor Inaba N16961) OX=243277 GN=asd2 PE=1 SV=2	62	73728800	83996800	73232200	91145900	1	1.13927	0.993265	1.23623	1	1.11218	1.04803	1.29094	6	9
asd2	P23247	Aspartate-semialdehyde dehydrogenase 2 OS=Vibrio cholerae serotype O1 (strain ATCC 39315 / El Tor Inaba N16961) OX=243277 GN=asd2 PE=1 SV=2	66.3	51153300	48801900	56156100	69835400	1	0.954032	1.0978	1.36522	1	0.949955	1.0579	1.17247	6	9
asnS	Q9KSF9	Asparagine--tRNA ligase OS=Vibrio cholerae serotype O1 (strain ATCC 39315 / El Tor Inaba N16961) OX=243277 GN=asnS PE=3 SV=2	37	6937100000	7671600000	7837520000	8077390000	1	1.10588	1.1298	1.16438	1	1.01751	1.04685	1.01814	30	103
asnS	Q9KSF9	Asparagine--tRNA ligase OS=Vibrio cholerae serotype O1 (strain ATCC 39315 / El Tor Inaba N16961) OX=243277 GN=asnS PE=3 SV=2	40.4	8472530000	7302420000	7989260000	7814330000	1	0.861894	0.94296	0.922314	1	1.02313	0.990318	0.988481	30	103
asnS	Q9KSF9	Asparagine--tRNA ligase OS=Vibrio cholerae serotype O1 (strain ATCC 39315 / El Tor Inaba N16961) OX=243277 GN=asnS PE=3 SV=2	44	5834010000	5793220000	5624280000	5624460000	1	0.993008	0.96405	0.964081	1	0.992958	0.988361	0.941683	29	92
asnS	Q9KSF9	Asparagine--tRNA ligase OS=Vibrio cholerae serotype O1 (strain ATCC 39315 / El Tor Inaba N16961) OX=243277 GN=asnS PE=3 SV=2	46.9	5652520000	5472060000	5552350000	4958690000	1	0.968074	0.982279	0.877253	1	1.02658	1.01684	0.929837	29	92
asnS	Q9KSF9	Asparagine--tRNA ligase OS=Vibrio cholerae serotype O1 (strain ATCC 39315 / El Tor Inaba N16961) OX=243277 GN=asnS PE=3 SV=2	49.8	6067410000	6645750000	5955200000	3570930000	1	1.09532	0.981506	0.588543	1	1.01777	0.995669	0.630431	28	74
asnS	Q9KSF9	Asparagine--tRNA ligase OS=Vibrio cholerae serotype O1 (strain ATCC 39315 / El Tor Inaba N16961) OX=243277 GN=asnS PE=3 SV=2	52.9	1830670000	2089150000	1609720000	674132000	1	1.14119	0.879306	0.368243	1	1.05898	0.906626	0.432999	28	74
asnS	Q9KSF9	Asparagine--tRNA ligase OS=Vibrio cholerae serotype O1 (strain ATCC 39315 / El Tor Inaba N16961) OX=243277 GN=asnS PE=3 SV=2	55.5	802985000	834098000	724634000	578942000	1	1.03875	0.902425	0.720987	1	1.09864	1.02584	0.788663	20	30
asnS	Q9KSF9	Asparagine--tRNA ligase OS=Vibrio cholerae serotype O1 (strain ATCC 39315 / El Tor Inaba N16961) OX=243277 GN=asnS PE=3 SV=2	58.6	667017000	702460000	634308000	579875000	1	1.05314	0.950962	0.869356	1	1.07741	1.03425	0.897976	20	30
asnS	Q9KSF9	Asparagine--tRNA ligase OS=Vibrio cholerae serotype O1 (strain ATCC 39315 / El Tor Inaba N16961) OX=243277 GN=asnS PE=3 SV=2	62	333060000	363339000	355037000	314565000	1	1.09091	1.06599	0.944469	1	1.06498	1.12476	0.986266	17	28
asnS	Q9KSF9	Asparagine--tRNA ligase OS=Vibrio cholerae serotype O1 (strain ATCC 39315 / El Tor Inaba N16961) OX=243277 GN=asnS PE=3 SV=2	66.3	210846000	219440000	219322000	251654000	1	1.04076	1.0402	1.19354	1	1.03631	1.00239	1.02504	17	28
aspS	Q9KSU0	Aspartate--tRNA ligase OS=Vibrio cholerae serotype O1 (strain ATCC 39315 / El Tor Inaba N16961) OX=243277 GN=aspS PE=3 SV=1	37	5303140000	5814360000	5839180000	6138430000	1	1.0964	1.10108	1.15751	1	1.00878	1.02024	1.01214	32	85
aspS	Q9KSU0	Aspartate--tRNA ligase OS=Vibrio cholerae serotype O1 (strain ATCC 39315 / El Tor Inaba N16961) OX=243277 GN=aspS PE=3 SV=1	40.4	6533270000	5616100000	6054980000	6182450000	1	0.859615	0.926792	0.946303	1	1.02043	0.973337	1.01419	32	85
aspS	Q9KSU0	Aspartate--tRNA ligase OS=Vibrio cholerae serotype O1 (strain ATCC 39315 / El Tor Inaba N16961) OX=243277 GN=aspS PE=3 SV=1	44	6143660000	6092430000	5914790000	6487460000	1	0.991661	0.962747	1.05596	1	0.991612	0.987025	1.03143	30	88
aspS	Q9KSU0	Aspartate--tRNA ligase OS=Vibrio cholerae serotype O1 (strain ATCC 39315 / El Tor Inaba N16961) OX=243277 GN=aspS PE=3 SV=1	46.9	5569080000	5699530000	5579960000	5828880000	1	1.02342	1.00195	1.04665	1	1.08527	1.03721	1.10939	30	88
aspS	Q9KSU0	Aspartate--tRNA ligase OS=Vibrio cholerae serotype O1 (strain ATCC 39315 / El Tor Inaba N16961) OX=243277 GN=aspS PE=3 SV=1	49.8	4915600000	6423030000	5754090000	5408920000	1	1.30666	1.17058	1.10036	1	1.21415	1.18747	1.17867	29	72
aspS	Q9KSU0	Aspartate--tRNA ligase OS=Vibrio cholerae serotype O1 (strain ATCC 39315 / El Tor Inaba N16961) OX=243277 GN=aspS PE=3 SV=1	52.9	1519770000	1816000000	1478970000	999915000	1	1.19492	0.973154	0.657938	1	1.10884	1.00339	0.773636	29	72
aspS	Q9KSU0	Aspartate--tRNA ligase OS=Vibrio cholerae serotype O1 (strain ATCC 39315 / El Tor Inaba N16961) OX=243277 GN=aspS PE=3 SV=1	55.5	751425000	753851000	702306000	736692000	1	1.00323	0.934632	0.980393	1	1.06108	1.06245	1.07242	20	34
aspS	Q9KSU0	Aspartate--tRNA ligase OS=Vibrio cholerae serotype O1 (strain ATCC 39315 / El Tor Inaba N16961) OX=243277 GN=aspS PE=3 SV=1	58.6	601031000	664388000	612204000	696817000	1	1.10541	1.01859	1.15937	1	1.13089	1.1078	1.19754	20	34
aspS	Q9KSU0	Aspartate--tRNA ligase OS=Vibrio cholerae serotype O1 (strain ATCC 39315 / El Tor Inaba N16961) OX=243277 GN=aspS PE=3 SV=1	62	237535000	277639000	250842000	277896000	1	1.16883	1.05602	1.16992	1	1.14105	1.11424	1.22169	22	29
aspS	Q9KSU0	Aspartate--tRNA ligase OS=Vibrio cholerae serotype O1 (strain ATCC 39315 / El Tor Inaba N16961) OX=243277 GN=aspS PE=3 SV=1	66.3	148903000	153533000	163845000	208860000	1	1.03109	1.10035	1.40266	1	1.02669	1.06035	1.20463	22	29
astD	Q9KNW4	N-succinylglutamate 5-semialdehyde dehydrogenase OS=Vibrio cholerae serotype O1 (strain ATCC 39315 / El Tor Inaba N16961) OX=243277 GN=astD PE=3 SV=1	37	962062000	1051570000	1071730000	1120940000	1	1.09304	1.11399	1.16514	1	1.00569	1.03221	1.01881	16	19
astD	Q9KNW4	N-succinylglutamate 5-semialdehyde dehydrogenase OS=Vibrio cholerae serotype O1 (strain ATCC 39315 / El Tor Inaba N16961) OX=243277 GN=astD PE=3 SV=1	40.4	1168420000	993865000	1140640000	1111030000	1	0.850606	0.976224	0.950882	1	1.00973	1.02525	1.0191	16	19
astD	Q9KNW4	N-succinylglutamate 5-semialdehyde dehydrogenase OS=Vibrio cholerae serotype O1 (strain ATCC 39315 / El Tor Inaba N16961) OX=243277 GN=astD PE=3 SV=1	44	898401000	910631000	883970000	916436000	1	1.01361	0.983937	1.02007	1	1.01356	1.00875	0.996375	15	19
astD	Q9KNW4	N-succinylglutamate 5-semialdehyde dehydrogenase OS=Vibrio cholerae serotype O1 (strain ATCC 39315 / El Tor Inaba N16961) OX=243277 GN=astD PE=3 SV=1	46.9	741406000	778547000	775354000	775616000	1	1.0501	1.04579	1.04614	1	1.11355	1.08259	1.10885	15	19
astD	Q9KNW4	N-succinylglutamate 5-semialdehyde dehydrogenase OS=Vibrio cholerae serotype O1 (strain ATCC 39315 / El Tor Inaba N16961) OX=243277 GN=astD PE=3 SV=1	49.8	428782000	551659000	491756000	380006000	1	1.28657	1.14687	0.886245	1	1.19548	1.16342	0.949321	9	9
astD	Q9KNW4	N-succinylglutamate 5-semialdehyde dehydrogenase OS=Vibrio cholerae serotype O1 (strain ATCC 39315 / El Tor Inaba N16961) OX=243277 GN=astD PE=3 SV=1	52.9	126542000	157756000	124544000	68085300	1	1.24667	0.984211	0.538045	1	1.15686	1.01479	0.63266	9	9
astD	Q9KNW4	N-succinylglutamate 5-semialdehyde dehydrogenase OS=Vibrio cholerae serotype O1 (strain ATCC 39315 / El Tor Inaba N16961) OX=243277 GN=astD PE=3 SV=1	55.5	38095600	84538600	49780900	68830800	1	2.21912	1.30674	1.80679	1	2.34708	1.48544	1.97639	3	3
astD	Q9KNW4	N-succinylglutamate 5-semialdehyde dehydrogenase OS=Vibrio cholerae serotype O1 (strain ATCC 39315 / El Tor Inaba N16961) OX=243277 GN=astD PE=3 SV=1	58.6	39774200	52827800	53141900	40507100	1	1.32819	1.33609	1.01843	1	1.3588	1.45311	1.05195	3	3
astD	Q9KNW4	N-succinylglutamate 5-semialdehyde dehydrogenase OS=Vibrio cholerae serotype O1 (strain ATCC 39315 / El Tor Inaba N16961) OX=243277 GN=astD PE=3 SV=1	62	4835890	5604450	5956620	5420200	1	1.15893	1.23175	1.12083	1	1.13138	1.29966	1.17043	1	1
astD	Q9KNW4	N-succinylglutamate 5-semialdehyde dehydrogenase OS=Vibrio cholerae serotype O1 (strain ATCC 39315 / El Tor Inaba N16961) OX=243277 GN=astD PE=3 SV=1	66.3	3043130	3181050	3493620	4473850	1	1.04532	1.14804	1.47015	1	1.04085	1.10631	1.26259	1	1
astE	Q9KSL4	Succinylglutamate desuccinylase OS=Vibrio cholerae serotype O1 (strain ATCC 39315 / El Tor Inaba N16961) OX=243277 GN=astE PE=1 SV=1	37	1187100000	1305860000	1347160000	1376720000	1	1.10004	1.13483	1.15973	1	1.01214	1.05152	1.01408	17	27
astE	Q9KSL4	Succinylglutamate desuccinylase OS=Vibrio cholerae serotype O1 (strain ATCC 39315 / El Tor Inaba N16961) OX=243277 GN=astE PE=1 SV=1	40.4	1458740000	1254170000	1436390000	1387600000	1	0.859763	0.984679	0.951232	1	1.0206	1.03413	1.01947	17	27
astE	Q9KSL4	Succinylglutamate desuccinylase OS=Vibrio cholerae serotype O1 (strain ATCC 39315 / El Tor Inaba N16961) OX=243277 GN=astE PE=1 SV=1	44	1273600000	1279040000	1207210000	1248030000	1	1.00427	0.947872	0.979923	1	1.00422	0.971775	0.957157	14	20
astE	Q9KSL4	Succinylglutamate desuccinylase OS=Vibrio cholerae serotype O1 (strain ATCC 39315 / El Tor Inaba N16961) OX=243277 GN=astE PE=1 SV=1	46.9	1233870000	1190310000	1231290000	1156590000	1	0.964696	0.997909	0.937368	1	1.02299	1.03303	0.993555	14	20
astE	Q9KSL4	Succinylglutamate desuccinylase OS=Vibrio cholerae serotype O1 (strain ATCC 39315 / El Tor Inaba N16961) OX=243277 GN=astE PE=1 SV=1	49.8	1326590000	1435400000	1386790000	1120140000	1	1.08202	1.04538	0.844375	1	1.00541	1.06046	0.904472	15	22
astE	Q9KSL4	Succinylglutamate desuccinylase OS=Vibrio cholerae serotype O1 (strain ATCC 39315 / El Tor Inaba N16961) OX=243277 GN=astE PE=1 SV=1	52.9	664336000	701703000	743473000	444600000	1	1.05625	1.11912	0.66924	1	0.980154	1.15389	0.786925	15	22
astE	Q9KSL4	Succinylglutamate desuccinylase OS=Vibrio cholerae serotype O1 (strain ATCC 39315 / El Tor Inaba N16961) OX=243277 GN=astE PE=1 SV=1	55.5	161103000	148682000	133922000	123553000	1	0.9229	0.831282	0.766919	1	0.976118	0.944965	0.838906	7	9
astE	Q9KSL4	Succinylglutamate desuccinylase OS=Vibrio cholerae serotype O1 (strain ATCC 39315 / El Tor Inaba N16961) OX=243277 GN=astE PE=1 SV=1	58.6	84884500	80149800	71108800	73017000	1	0.944222	0.837712	0.860192	1	0.965982	0.911085	0.888511	7	9
astE	Q9KSL4	Succinylglutamate desuccinylase OS=Vibrio cholerae serotype O1 (strain ATCC 39315 / El Tor Inaba N16961) OX=243277 GN=astE PE=1 SV=1	62	49039600	48209200	45013100	42957600	1	0.983067	0.917893	0.875978	1	0.959695	0.9685	0.914744	5	5
astE	Q9KSL4	Succinylglutamate desuccinylase OS=Vibrio cholerae serotype O1 (strain ATCC 39315 / El Tor Inaba N16961) OX=243277 GN=astE PE=1 SV=1	66.3	28664400	28039300	37503200	37496100	1	0.978192	1.30835	1.30811	1	0.974012	1.2608	1.12343	5	5
atpA	Q9KNH3	ATP synthase subunit alpha OS=Vibrio cholerae serotype O1 (strain ATCC 39315 / El Tor Inaba N16961) OX=243277 GN=atpA PE=3 SV=2	37	10044700000	10948800000	10995700000	11425100000	1	1.09001	1.09468	1.13743	1	1.0029	1.01431	0.994575	43	179
atpA	Q9KNH3	ATP synthase subunit alpha OS=Vibrio cholerae serotype O1 (strain ATCC 39315 / El Tor Inaba N16961) OX=243277 GN=atpA PE=3 SV=2	40.4	12044600000	10489700000	11660500000	11620900000	1	0.870905	0.96811	0.964822	1	1.03383	1.01673	1.03404	43	179
atpA	Q9KNH3	ATP synthase subunit alpha OS=Vibrio cholerae serotype O1 (strain ATCC 39315 / El Tor Inaba N16961) OX=243277 GN=atpA PE=3 SV=2	44	8483160000	8416090000	8157140000	8542690000	1	0.992094	0.961569	1.00702	1	0.992044	0.985816	0.983622	42	169
atpA	Q9KNH3	ATP synthase subunit alpha OS=Vibrio cholerae serotype O1 (strain ATCC 39315 / El Tor Inaba N16961) OX=243277 GN=atpA PE=3 SV=2	46.9	8491420000	8115870000	8334750000	8209600000	1	0.955773	0.98155	0.966811	1	1.01353	1.01609	1.02476	42	169
atpA	Q9KNH3	ATP synthase subunit alpha OS=Vibrio cholerae serotype O1 (strain ATCC 39315 / El Tor Inaba N16961) OX=243277 GN=atpA PE=3 SV=2	49.8	8640300000	8942100000	8307690000	8319980000	1	1.03493	0.961505	0.962927	1	0.961653	0.975379	1.03146	42	175
atpA	Q9KNH3	ATP synthase subunit alpha OS=Vibrio cholerae serotype O1 (strain ATCC 39315 / El Tor Inaba N16961) OX=243277 GN=atpA PE=3 SV=2	52.9	6874580000	7177060000	6675910000	6397280000	1	1.044	0.971101	0.93057	1	0.968789	1.00127	1.09421	42	175
atpA	Q9KNH3	ATP synthase subunit alpha OS=Vibrio cholerae serotype O1 (strain ATCC 39315 / El Tor Inaba N16961) OX=243277 GN=atpA PE=3 SV=2	55.5	4905400000	4557170000	4369550000	4670700000	1	0.929011	0.890763	0.952155	1	0.982581	1.01258	1.04153	40	141
atpA	Q9KNH3	ATP synthase subunit alpha OS=Vibrio cholerae serotype O1 (strain ATCC 39315 / El Tor Inaba N16961) OX=243277 GN=atpA PE=3 SV=2	58.6	4203960000	4015870000	3726470000	3810280000	1	0.955259	0.886419	0.906355	1	0.977273	0.964058	0.936193	40	141
atpA	Q9KNH3	ATP synthase subunit alpha OS=Vibrio cholerae serotype O1 (strain ATCC 39315 / El Tor Inaba N16961) OX=243277 GN=atpA PE=3 SV=2	62	3229360000	3014090000	2612290000	2484700000	1	0.93334	0.808919	0.769409	1	0.911151	0.853518	0.803459	31	75
atpA	Q9KNH3	ATP synthase subunit alpha OS=Vibrio cholerae serotype O1 (strain ATCC 39315 / El Tor Inaba N16961) OX=243277 GN=atpA PE=3 SV=2	66.3	530609000	462811000	438690000	545106000	1	0.872226	0.826767	1.02732	1	0.868499	0.796717	0.882282	31	75
atpB	Q9KNG9	ATP synthase subunit a OS=Vibrio cholerae serotype O1 (strain ATCC 39315 / El Tor Inaba N16961) OX=243277 GN=atpB PE=3 SV=1	37	398982000	265913000	243538000	273916000	1	0.666479	0.610398	0.686537	1	0.613219	0.565586	0.600314	4	6
atpB	Q9KNG9	ATP synthase subunit a OS=Vibrio cholerae serotype O1 (strain ATCC 39315 / El Tor Inaba N16961) OX=243277 GN=atpB PE=3 SV=1	40.4	281954000	214995000	299393000	266397000	1	0.762518	1.06185	0.944824	1	0.905166	1.11518	1.01261	4	6
atpB	Q9KNG9	ATP synthase subunit a OS=Vibrio cholerae serotype O1 (strain ATCC 39315 / El Tor Inaba N16961) OX=243277 GN=atpB PE=3 SV=1	44	251773000	230159000	237114000	243761000	1	0.914153	0.941777	0.968178	1	0.914107	0.965526	0.945684	5	6
atpB	Q9KNG9	ATP synthase subunit a OS=Vibrio cholerae serotype O1 (strain ATCC 39315 / El Tor Inaba N16961) OX=243277 GN=atpB PE=3 SV=1	46.9	253211000	250094000	253613000	249084000	1	0.98769	1.00159	0.983701	1	1.04738	1.03683	1.04267	5	6
atpB	Q9KNG9	ATP synthase subunit a OS=Vibrio cholerae serotype O1 (strain ATCC 39315 / El Tor Inaba N16961) OX=243277 GN=atpB PE=3 SV=1	49.8	423153000	420091000	366516000	394789000	1	0.992764	0.866155	0.93297	1	0.922473	0.878653	0.999372	5	7
atpB	Q9KNG9	ATP synthase subunit a OS=Vibrio cholerae serotype O1 (strain ATCC 39315 / El Tor Inaba N16961) OX=243277 GN=atpB PE=3 SV=1	52.9	313817000	377152000	302476000	336284000	1	1.20182	0.963861	1.07159	1	1.11524	0.993807	1.26003	5	7
atpB	Q9KNG9	ATP synthase subunit a OS=Vibrio cholerae serotype O1 (strain ATCC 39315 / El Tor Inaba N16961) OX=243277 GN=atpB PE=3 SV=1	55.5	352342000	304875000	272274000	299132000	1	0.865281	0.772755	0.848982	1	0.915176	0.878434	0.928672	4	6
atpB	Q9KNG9	ATP synthase subunit a OS=Vibrio cholerae serotype O1 (strain ATCC 39315 / El Tor Inaba N16961) OX=243277 GN=atpB PE=3 SV=1	58.6	296370000	302565000	287885000	295545000	1	1.0209	0.97137	0.997216	1	1.04443	1.05645	1.03005	4	6
atpB	Q9KNG9	ATP synthase subunit a OS=Vibrio cholerae serotype O1 (strain ATCC 39315 / El Tor Inaba N16961) OX=243277 GN=atpB PE=3 SV=1	62	34638900	31911300	28446900	29889500	1	0.921256	0.821241	0.862888	1	0.899354	0.86652	0.901075	2	2
atpB	Q9KNG9	ATP synthase subunit a OS=Vibrio cholerae serotype O1 (strain ATCC 39315 / El Tor Inaba N16961) OX=243277 GN=atpB PE=3 SV=1	66.3	29587900	29616100	31583100	30651200	1	1.00095	1.06743	1.03594	1	0.996676	1.02864	0.889682	2	2
atpC	Q9KNH6	ATP synthase epsilon chain OS=Vibrio cholerae serotype O1 (strain ATCC 39315 / El Tor Inaba N16961) OX=243277 GN=atpC PE=3 SV=1	37	306798000	334096000	333927000	347692000	1	1.08898	1.08843	1.13329	1	1.00195	1.00852	0.990961	4	7
atpC	Q9KNH6	ATP synthase epsilon chain OS=Vibrio cholerae serotype O1 (strain ATCC 39315 / El Tor Inaba N16961) OX=243277 GN=atpC PE=3 SV=1	40.4	366660000	314310000	354274000	350946000	1	0.857225	0.966219	0.957143	1	1.01759	1.01475	1.02581	4	7
atpC	Q9KNH6	ATP synthase epsilon chain OS=Vibrio cholerae serotype O1 (strain ATCC 39315 / El Tor Inaba N16961) OX=243277 GN=atpC PE=3 SV=1	44	703855000	700626000	686277000	693157000	1	0.995412	0.975026	0.984801	1	0.995362	0.999613	0.961921	7	13
atpC	Q9KNH6	ATP synthase epsilon chain OS=Vibrio cholerae serotype O1 (strain ATCC 39315 / El Tor Inaba N16961) OX=243277 GN=atpC PE=3 SV=1	46.9	715463000	699523000	687781000	682764000	1	0.977721	0.961309	0.954297	1	1.0368	0.995137	1.0115	7	13
atpC	Q9KNH6	ATP synthase epsilon chain OS=Vibrio cholerae serotype O1 (strain ATCC 39315 / El Tor Inaba N16961) OX=243277 GN=atpC PE=3 SV=1	49.8	481822000	480923000	447091000	470106000	1	0.998134	0.927917	0.975684	1	0.927463	0.941307	1.04513	4	6
atpC	Q9KNH6	ATP synthase epsilon chain OS=Vibrio cholerae serotype O1 (strain ATCC 39315 / El Tor Inaba N16961) OX=243277 GN=atpC PE=3 SV=1	52.9	402973000	430689000	369139000	387214000	1	1.06878	0.916039	0.960893	1	0.991783	0.944499	1.12987	4	6
atpC	Q9KNH6	ATP synthase epsilon chain OS=Vibrio cholerae serotype O1 (strain ATCC 39315 / El Tor Inaba N16961) OX=243277 GN=atpC PE=3 SV=1	55.5	461581000	420879000	399509000	450665000	1	0.91182	0.865523	0.976351	1	0.964399	0.983889	1.068	4	6
atpC	Q9KNH6	ATP synthase epsilon chain OS=Vibrio cholerae serotype O1 (strain ATCC 39315 / El Tor Inaba N16961) OX=243277 GN=atpC PE=3 SV=1	58.6	394891000	372691000	330017000	341896000	1	0.943782	0.835717	0.865798	1	0.965532	0.908914	0.894302	4	6
atpC	Q9KNH6	ATP synthase epsilon chain OS=Vibrio cholerae serotype O1 (strain ATCC 39315 / El Tor Inaba N16961) OX=243277 GN=atpC PE=3 SV=1	62	68359600	71567100	59970400	61849500	1	1.04692	0.877278	0.904767	1	1.02203	0.925646	0.944807	2	3
atpC	Q9KNH6	ATP synthase epsilon chain OS=Vibrio cholerae serotype O1 (strain ATCC 39315 / El Tor Inaba N16961) OX=243277 GN=atpC PE=3 SV=1	66.3	15967800	16017300	13955200	18822800	1	1.0031	0.873959	1.1788	1	0.998814	0.842194	1.01237	2	3
atpD	Q9KNH5	ATP synthase subunit beta OS=Vibrio cholerae serotype O1 (strain ATCC 39315 / El Tor Inaba N16961) OX=243277 GN=atpD PE=3 SV=3	37	4264090000	4732650000	4752000000	5020670000	1	1.10989	1.11442	1.17743	1	1.02119	1.03261	1.02956	22	102
atpD	Q9KNH5	ATP synthase subunit beta OS=Vibrio cholerae serotype O1 (strain ATCC 39315 / El Tor Inaba N16961) OX=243277 GN=atpD PE=3 SV=3	40.4	5365560000	4559710000	5045520000	5064880000	1	0.849811	0.940353	0.943961	1	1.00879	0.98758	1.01168	22	102
atpD	Q9KNH5	ATP synthase subunit beta OS=Vibrio cholerae serotype O1 (strain ATCC 39315 / El Tor Inaba N16961) OX=243277 GN=atpD PE=3 SV=3	44	4940880000	4910220000	4807340000	5069750000	1	0.993795	0.972972	1.02608	1	0.993745	0.997508	1.00224	19	90
atpD	Q9KNH5	ATP synthase subunit beta OS=Vibrio cholerae serotype O1 (strain ATCC 39315 / El Tor Inaba N16961) OX=243277 GN=atpD PE=3 SV=3	46.9	5073800000	4830720000	4958740000	4805930000	1	0.952091	0.977323	0.947205	1	1.00963	1.01171	1.00398	19	90
atpD	Q9KNH5	ATP synthase subunit beta OS=Vibrio cholerae serotype O1 (strain ATCC 39315 / El Tor Inaba N16961) OX=243277 GN=atpD PE=3 SV=3	49.8	4514100000	4732900000	4500970000	4409840000	1	1.04847	0.997091	0.976903	1	0.974236	1.01148	1.04643	20	91
atpD	Q9KNH5	ATP synthase subunit beta OS=Vibrio cholerae serotype O1 (strain ATCC 39315 / El Tor Inaba N16961) OX=243277 GN=atpD PE=3 SV=3	52.9	3828990000	3933360000	3788800000	3526300000	1	1.02726	0.989504	0.920948	1	0.953254	1.02025	1.0829	20	91
atpD	Q9KNH5	ATP synthase subunit beta OS=Vibrio cholerae serotype O1 (strain ATCC 39315 / El Tor Inaba N16961) OX=243277 GN=atpD PE=3 SV=3	55.5	3310930000	3099780000	2939470000	3139910000	1	0.936226	0.887808	0.948347	1	0.990212	1.00922	1.03736	20	91
atpD	Q9KNH5	ATP synthase subunit beta OS=Vibrio cholerae serotype O1 (strain ATCC 39315 / El Tor Inaba N16961) OX=243277 GN=atpD PE=3 SV=3	58.6	3049570000	2787520000	2598580000	2610260000	1	0.91407	0.852114	0.855944	1	0.935135	0.926747	0.884122	20	91
atpD	Q9KNH5	ATP synthase subunit beta OS=Vibrio cholerae serotype O1 (strain ATCC 39315 / El Tor Inaba N16961) OX=243277 GN=atpD PE=3 SV=3	62	1457490000	1347780000	1178840000	1131300000	1	0.924727	0.808815	0.776197	1	0.902742	0.853408	0.810548	14	52
atpD	Q9KNH5	ATP synthase subunit beta OS=Vibrio cholerae serotype O1 (strain ATCC 39315 / El Tor Inaba N16961) OX=243277 GN=atpD PE=3 SV=3	66.3	302542000	278794000	262663000	302864000	1	0.921505	0.868187	1.00106	1	0.917567	0.836632	0.859732	14	52
atpE	Q9KNH0	ATP synthase subunit c OS=Vibrio cholerae serotype O1 (strain ATCC 39315 / El Tor Inaba N16961) OX=243277 GN=atpE PE=3 SV=1	37	580612000	461376000	449583000	473287000	1	0.794637	0.774326	0.815152	1	0.731136	0.717479	0.712776	2	10
atpE	Q9KNH0	ATP synthase subunit c OS=Vibrio cholerae serotype O1 (strain ATCC 39315 / El Tor Inaba N16961) OX=243277 GN=atpE PE=3 SV=1	40.4	515432000	347519000	521326000	487331000	1	0.674229	1.01144	0.945481	1	0.80036	1.06223	1.01331	2	10
atpE	Q9KNH0	ATP synthase subunit c OS=Vibrio cholerae serotype O1 (strain ATCC 39315 / El Tor Inaba N16961) OX=243277 GN=atpE PE=3 SV=1	44	248665000	253594000	228813000	265051000	1	1.01982	0.920166	1.0659	1	1.01977	0.943369	1.04113	2	7
atpE	Q9KNH0	ATP synthase subunit c OS=Vibrio cholerae serotype O1 (strain ATCC 39315 / El Tor Inaba N16961) OX=243277 GN=atpE PE=3 SV=1	46.9	273782000	266981000	261598000	238002000	1	0.975159	0.955497	0.869312	1	1.03409	0.989121	0.92142	2	7
atpE	Q9KNH0	ATP synthase subunit c OS=Vibrio cholerae serotype O1 (strain ATCC 39315 / El Tor Inaba N16961) OX=243277 GN=atpE PE=3 SV=1	49.8	386286000	416514000	338690000	406153000	1	1.07825	0.876786	1.05143	1	1.00191	0.889438	1.12626	2	11
atpE	Q9KNH0	ATP synthase subunit c OS=Vibrio cholerae serotype O1 (strain ATCC 39315 / El Tor Inaba N16961) OX=243277 GN=atpE PE=3 SV=1	52.9	333688000	375072000	297569000	306819000	1	1.12402	0.891758	0.919479	1	1.04304	0.919464	1.08117	2	11
atpE	Q9KNH0	ATP synthase subunit c OS=Vibrio cholerae serotype O1 (strain ATCC 39315 / El Tor Inaba N16961) OX=243277 GN=atpE PE=3 SV=1	55.5	276832000	228595000	202794000	238717000	1	0.825754	0.732553	0.862317	1	0.873369	0.832734	0.943259	2	8
atpE	Q9KNH0	ATP synthase subunit c OS=Vibrio cholerae serotype O1 (strain ATCC 39315 / El Tor Inaba N16961) OX=243277 GN=atpE PE=3 SV=1	58.6	224446000	204156000	190844000	198611000	1	0.9096	0.850289	0.884894	1	0.930562	0.924763	0.914026	2	8
atpE	Q9KNH0	ATP synthase subunit c OS=Vibrio cholerae serotype O1 (strain ATCC 39315 / El Tor Inaba N16961) OX=243277 GN=atpE PE=3 SV=1	62	98702700	84736700	72062300	72206300	1	0.858504	0.730095	0.731553	1	0.838094	0.770348	0.763928	1	3
atpE	Q9KNH0	ATP synthase subunit c OS=Vibrio cholerae serotype O1 (strain ATCC 39315 / El Tor Inaba N16961) OX=243277 GN=atpE PE=3 SV=1	66.3	77447800	70908900	70946600	75905000	1	0.91557	0.916057	0.980079	1	0.911658	0.882762	0.84171	1	3
atpF	Q9KNH1	ATP synthase subunit b OS=Vibrio cholerae serotype O1 (strain ATCC 39315 / El Tor Inaba N16961) OX=243277 GN=atpF PE=3 SV=1	37	769237000	1645830000	1382720000	1366950000	1	2.13956	1.79752	1.77702	1	1.96858	1.66556	1.55384	13	22
atpF	Q9KNH1	ATP synthase subunit b OS=Vibrio cholerae serotype O1 (strain ATCC 39315 / El Tor Inaba N16961) OX=243277 GN=atpF PE=3 SV=1	40.4	1609520000	1619760000	1835030000	1413500000	1	1.00636	1.14011	0.878212	1	1.19463	1.19737	0.941216	13	22
atpF	Q9KNH1	ATP synthase subunit b OS=Vibrio cholerae serotype O1 (strain ATCC 39315 / El Tor Inaba N16961) OX=243277 GN=atpF PE=3 SV=1	44	1534430000	2098480000	1681510000	1750960000	1	1.3676	1.09585	1.14111	1	1.36753	1.12349	1.1146	16	29
atpF	Q9KNH1	ATP synthase subunit b OS=Vibrio cholerae serotype O1 (strain ATCC 39315 / El Tor Inaba N16961) OX=243277 GN=atpF PE=3 SV=1	46.9	2038540000	1457340000	1387820000	1502570000	1	0.714894	0.680791	0.737081	1	0.758095	0.704748	0.781263	16	29
atpF	Q9KNH1	ATP synthase subunit b OS=Vibrio cholerae serotype O1 (strain ATCC 39315 / El Tor Inaba N16961) OX=243277 GN=atpF PE=3 SV=1	49.8	2311820000	2200540000	2319660000	1931340000	1	0.951865	1.00339	0.83542	1	0.88447	1.01787	0.894879	15	41
atpF	Q9KNH1	ATP synthase subunit b OS=Vibrio cholerae serotype O1 (strain ATCC 39315 / El Tor Inaba N16961) OX=243277 GN=atpF PE=3 SV=1	52.9	1519140000	1569580000	1524640000	1905750000	1	1.0332	1.00362	1.25449	1	0.95877	1.0348	1.47509	15	41
atpF	Q9KNH1	ATP synthase subunit b OS=Vibrio cholerae serotype O1 (strain ATCC 39315 / El Tor Inaba N16961) OX=243277 GN=atpF PE=3 SV=1	55.5	2194330000	1948290000	1932150000	1916820000	1	0.887875	0.880519	0.873533	1	0.939072	1.00094	0.955527	13	40
atpF	Q9KNH1	ATP synthase subunit b OS=Vibrio cholerae serotype O1 (strain ATCC 39315 / El Tor Inaba N16961) OX=243277 GN=atpF PE=3 SV=1	58.6	1968350000	1756200000	1588470000	1749390000	1	0.892219	0.807006	0.88876	1	0.912781	0.877689	0.918019	13	40
atpF	Q9KNH1	ATP synthase subunit b OS=Vibrio cholerae serotype O1 (strain ATCC 39315 / El Tor Inaba N16961) OX=243277 GN=atpF PE=3 SV=1	62	1660760000	1687110000	1553940000	1401110000	1	1.01587	0.93568	0.843656	1	0.991715	0.987268	0.880991	14	49
atpF	Q9KNH1	ATP synthase subunit b OS=Vibrio cholerae serotype O1 (strain ATCC 39315 / El Tor Inaba N16961) OX=243277 GN=atpF PE=3 SV=1	66.3	1622790000	1625870000	1689440000	1720180000	1	1.0019	1.04107	1.06001	1	0.997617	1.00323	0.910359	14	49
atpG	Q9KNH4	ATP synthase gamma chain OS=Vibrio cholerae serotype O1 (strain ATCC 39315 / El Tor Inaba N16961) OX=243277 GN=atpG PE=3 SV=1	37	1728280000	1785940000	1731960000	1827020000	1	1.03336	1.00213	1.05713	1	0.950784	0.928559	0.924365	16	39
atpG	Q9KNH4	ATP synthase gamma chain OS=Vibrio cholerae serotype O1 (strain ATCC 39315 / El Tor Inaba N16961) OX=243277 GN=atpG PE=3 SV=1	40.4	2048510000	1778650000	1978730000	1827730000	1	0.868265	0.965936	0.892224	1	1.0307	1.01445	0.956233	16	39
atpG	Q9KNH4	ATP synthase gamma chain OS=Vibrio cholerae serotype O1 (strain ATCC 39315 / El Tor Inaba N16961) OX=243277 GN=atpG PE=3 SV=1	44	1945320000	2022320000	1909290000	2016040000	1	1.03958	0.981479	1.03635	1	1.03953	1.00623	1.01228	16	40
atpG	Q9KNH4	ATP synthase gamma chain OS=Vibrio cholerae serotype O1 (strain ATCC 39315 / El Tor Inaba N16961) OX=243277 GN=atpG PE=3 SV=1	46.9	2121770000	1981240000	1927150000	1878230000	1	0.933768	0.908275	0.885218	1	0.990195	0.940237	0.93828	16	40
atpG	Q9KNH4	ATP synthase gamma chain OS=Vibrio cholerae serotype O1 (strain ATCC 39315 / El Tor Inaba N16961) OX=243277 GN=atpG PE=3 SV=1	49.8	1101250000	1145400000	1043390000	997437000	1	1.04009	0.94746	0.905732	1	0.966449	0.961131	0.970195	16	30
atpG	Q9KNH4	ATP synthase gamma chain OS=Vibrio cholerae serotype O1 (strain ATCC 39315 / El Tor Inaba N16961) OX=243277 GN=atpG PE=3 SV=1	52.9	920266000	962100000	876840000	811950000	1	1.04546	0.952811	0.882299	1	0.970143	0.982414	1.03745	16	30
atpG	Q9KNH4	ATP synthase gamma chain OS=Vibrio cholerae serotype O1 (strain ATCC 39315 / El Tor Inaba N16961) OX=243277 GN=atpG PE=3 SV=1	55.5	611184000	570167000	540406000	572014000	1	0.932889	0.884195	0.935911	1	0.986683	1.00511	1.02376	12	22
atpG	Q9KNH4	ATP synthase gamma chain OS=Vibrio cholerae serotype O1 (strain ATCC 39315 / El Tor Inaba N16961) OX=243277 GN=atpG PE=3 SV=1	58.6	532157000	498257000	463275000	482066000	1	0.936297	0.870561	0.905872	1	0.957874	0.94681	0.935694	12	22
atpG	Q9KNH4	ATP synthase gamma chain OS=Vibrio cholerae serotype O1 (strain ATCC 39315 / El Tor Inaba N16961) OX=243277 GN=atpG PE=3 SV=1	62	220128000	211952000	172036000	171611000	1	0.962858	0.781527	0.779596	1	0.939967	0.824616	0.814097	5	10
atpG	Q9KNH4	ATP synthase gamma chain OS=Vibrio cholerae serotype O1 (strain ATCC 39315 / El Tor Inaba N16961) OX=243277 GN=atpG PE=3 SV=1	66.3	36991600	31937600	36603100	38956800	1	0.863374	0.989498	1.05313	1	0.859685	0.953533	0.904444	5	10
atpH	Q9KNH2	ATP synthase subunit delta OS=Vibrio cholerae serotype O1 (strain ATCC 39315 / El Tor Inaba N16961) OX=243277 GN=atpH PE=3 SV=1	37	1742090000	1826900000	1569740000	1958540000	1	1.04868	0.901067	1.12425	1	0.96488	0.834916	0.983051	11	23
atpH	Q9KNH2	ATP synthase subunit delta OS=Vibrio cholerae serotype O1 (strain ATCC 39315 / El Tor Inaba N16961) OX=243277 GN=atpH PE=3 SV=1	40.4	2413800000	2110520000	2246980000	1956220000	1	0.874356	0.930889	0.810432	1	1.03793	0.97764	0.868573	11	23
atpH	Q9KNH2	ATP synthase subunit delta OS=Vibrio cholerae serotype O1 (strain ATCC 39315 / El Tor Inaba N16961) OX=243277 GN=atpH PE=3 SV=1	44	1045780000	1167360000	1161310000	1175620000	1	1.11626	1.11047	1.12416	1	1.1162	1.13848	1.09804	11	22
atpH	Q9KNH2	ATP synthase subunit delta OS=Vibrio cholerae serotype O1 (strain ATCC 39315 / El Tor Inaba N16961) OX=243277 GN=atpH PE=3 SV=1	46.9	1371650000	1131220000	1046080000	1101130000	1	0.824715	0.762644	0.802778	1	0.874552	0.789481	0.850897	11	22
atpH	Q9KNH2	ATP synthase subunit delta OS=Vibrio cholerae serotype O1 (strain ATCC 39315 / El Tor Inaba N16961) OX=243277 GN=atpH PE=3 SV=1	49.8	1252460000	1278520000	1175300000	1101040000	1	1.02081	0.938393	0.879102	1	0.948531	0.951934	0.94167	12	26
atpH	Q9KNH2	ATP synthase subunit delta OS=Vibrio cholerae serotype O1 (strain ATCC 39315 / El Tor Inaba N16961) OX=243277 GN=atpH PE=3 SV=1	52.9	894226000	874756000	751296000	934359000	1	0.978227	0.840163	1.04488	1	0.907755	0.866267	1.22862	12	26
atpH	Q9KNH2	ATP synthase subunit delta OS=Vibrio cholerae serotype O1 (strain ATCC 39315 / El Tor Inaba N16961) OX=243277 GN=atpH PE=3 SV=1	55.5	808072000	725993000	665873000	610928000	1	0.898426	0.824027	0.756032	1	0.950232	0.936718	0.826997	9	18
atpH	Q9KNH2	ATP synthase subunit delta OS=Vibrio cholerae serotype O1 (strain ATCC 39315 / El Tor Inaba N16961) OX=243277 GN=atpH PE=3 SV=1	58.6	613348000	558104000	495903000	452672000	1	0.90993	0.808518	0.738035	1	0.9309	0.879334	0.762332	9	18
atpH	Q9KNH2	ATP synthase subunit delta OS=Vibrio cholerae serotype O1 (strain ATCC 39315 / El Tor Inaba N16961) OX=243277 GN=atpH PE=3 SV=1	62	470526000	456699000	384571000	323768000	1	0.970614	0.817321	0.688098	1	0.947538	0.862384	0.718549	7	14
atpH	Q9KNH2	ATP synthase subunit delta OS=Vibrio cholerae serotype O1 (strain ATCC 39315 / El Tor Inaba N16961) OX=243277 GN=atpH PE=3 SV=1	66.3	242329000	230533000	248934000	302234000	1	0.951322	1.02726	1.24721	1	0.947257	0.98992	1.07112	7	14
atpI	Q9KNG8	ATP synthase protein I OS=Vibrio cholerae serotype O1 (strain ATCC 39315 / El Tor Inaba N16961) OX=243277 GN=atpI PE=3 SV=1	37	13389800	13824600	14570500	16416700	1	1.03247	1.08818	1.22606	1	0.949965	1.00829	1.07208	1	1
atpI	Q9KNG8	ATP synthase protein I OS=Vibrio cholerae serotype O1 (strain ATCC 39315 / El Tor Inaba N16961) OX=243277 GN=atpI PE=3 SV=1	40.4	17002600	13457600	17145000	14934900	1	0.791502	1.00838	0.878389	1	0.939573	1.05902	0.941406	1	1
atpI	Q9KNG8	ATP synthase protein I OS=Vibrio cholerae serotype O1 (strain ATCC 39315 / El Tor Inaba N16961) OX=243277 GN=atpI PE=3 SV=1	62	22165900	21644500	19492800	22480800	1	0.976477	0.879405	1.01421	1	0.953263	0.92789	1.05909	1	1
atpI	Q9KNG8	ATP synthase protein I OS=Vibrio cholerae serotype O1 (strain ATCC 39315 / El Tor Inaba N16961) OX=243277 GN=atpI PE=3 SV=1	66.3	15086200	16978400	18266900	19286700	1	1.12543	1.21084	1.27843	1	1.12062	1.16683	1.09794	1	1
bamA	Q9KPW0	Outer membrane protein assembly factor BamA OS=Vibrio cholerae serotype O1 (strain ATCC 39315 / El Tor Inaba N16961) OX=243277 GN=bamA PE=3 SV=1	37	3627010000	3878990000	3982860000	4074280000	1	1.06947	1.09811	1.12332	1	0.984009	1.01749	0.982237	36	52
bamA	Q9KPW0	Outer membrane protein assembly factor BamA OS=Vibrio cholerae serotype O1 (strain ATCC 39315 / El Tor Inaba N16961) OX=243277 GN=bamA PE=3 SV=1	40.4	4252770000	3625020000	4049140000	4024810000	1	0.85239	0.952118	0.946397	1	1.01185	0.999936	1.01429	36	52
bamA	Q9KPW0	Outer membrane protein assembly factor BamA OS=Vibrio cholerae serotype O1 (strain ATCC 39315 / El Tor Inaba N16961) OX=243277 GN=bamA PE=3 SV=1	44	3503430000	3348600000	3318010000	3367440000	1	0.955806	0.947075	0.961184	1	0.955758	0.970957	0.938853	38	57
bamA	Q9KPW0	Outer membrane protein assembly factor BamA OS=Vibrio cholerae serotype O1 (strain ATCC 39315 / El Tor Inaba N16961) OX=243277 GN=bamA PE=3 SV=1	46.9	3414940000	3266890000	3301880000	3166140000	1	0.956646	0.966893	0.927144	1	1.01446	1.00092	0.982718	38	57
bamA	Q9KPW0	Outer membrane protein assembly factor BamA OS=Vibrio cholerae serotype O1 (strain ATCC 39315 / El Tor Inaba N16961) OX=243277 GN=bamA PE=3 SV=1	49.8	3277130000	3385170000	3113300000	3055930000	1	1.03297	0.950008	0.932502	1	0.959831	0.963717	0.99887	37	51
bamA	Q9KPW0	Outer membrane protein assembly factor BamA OS=Vibrio cholerae serotype O1 (strain ATCC 39315 / El Tor Inaba N16961) OX=243277 GN=bamA PE=3 SV=1	52.9	2254700000	2441210000	2244770000	2068520000	1	1.08272	0.995596	0.917426	1	1.00472	1.02653	1.07875	37	51
bamA	Q9KPW0	Outer membrane protein assembly factor BamA OS=Vibrio cholerae serotype O1 (strain ATCC 39315 / El Tor Inaba N16961) OX=243277 GN=bamA PE=3 SV=1	55.5	2354210000	2235120000	2102180000	2221060000	1	0.949414	0.892945	0.943442	1	1.00416	1.01506	1.032	32	50
bamA	Q9KPW0	Outer membrane protein assembly factor BamA OS=Vibrio cholerae serotype O1 (strain ATCC 39315 / El Tor Inaba N16961) OX=243277 GN=bamA PE=3 SV=1	58.6	2018560000	1938960000	1873570000	2001610000	1	0.960566	0.928172	0.991603	1	0.982702	1.00947	1.02425	32	50
bamA	Q9KPW0	Outer membrane protein assembly factor BamA OS=Vibrio cholerae serotype O1 (strain ATCC 39315 / El Tor Inaba N16961) OX=243277 GN=bamA PE=3 SV=1	62	1329700000	1348690000	1245360000	1255550000	1	1.01428	0.936572	0.944236	1	0.990168	0.988209	0.986022	22	36
bamA	Q9KPW0	Outer membrane protein assembly factor BamA OS=Vibrio cholerae serotype O1 (strain ATCC 39315 / El Tor Inaba N16961) OX=243277 GN=bamA PE=3 SV=1	66.3	1086860000	1126810000	1176080000	1252810000	1	1.03676	1.08209	1.15269	1	1.03233	1.04276	0.989949	22	36
bamB	Q9KTW8	Outer membrane protein assembly factor BamB OS=Vibrio cholerae serotype O1 (strain ATCC 39315 / El Tor Inaba N16961) OX=243277 GN=bamB PE=3 SV=1	37	1262880000	1393640000	1411210000	1472070000	1	1.10354	1.11745	1.16565	1	1.01535	1.03542	1.01925	18	30
bamB	Q9KTW8	Outer membrane protein assembly factor BamB OS=Vibrio cholerae serotype O1 (strain ATCC 39315 / El Tor Inaba N16961) OX=243277 GN=bamB PE=3 SV=1	40.4	1536240000	1341630000	1456310000	1425240000	1	0.873321	0.94797	0.927746	1	1.0367	0.99558	0.994303	18	30
bamB	Q9KTW8	Outer membrane protein assembly factor BamB OS=Vibrio cholerae serotype O1 (strain ATCC 39315 / El Tor Inaba N16961) OX=243277 GN=bamB PE=3 SV=1	44	1228150000	1236290000	1183970000	1211860000	1	1.00663	0.964027	0.986736	1	1.00658	0.988337	0.963811	16	28
bamB	Q9KTW8	Outer membrane protein assembly factor BamB OS=Vibrio cholerae serotype O1 (strain ATCC 39315 / El Tor Inaba N16961) OX=243277 GN=bamB PE=3 SV=1	46.9	1201800000	1143510000	1164270000	1128200000	1	0.951498	0.968772	0.938759	1	1.009	1.00286	0.995029	16	28
bamB	Q9KTW8	Outer membrane protein assembly factor BamB OS=Vibrio cholerae serotype O1 (strain ATCC 39315 / El Tor Inaba N16961) OX=243277 GN=bamB PE=3 SV=1	49.8	1184730000	1210430000	1138630000	1110250000	1	1.02169	0.961088	0.937133	1	0.949354	0.974957	1.00383	10	22
bamB	Q9KTW8	Outer membrane protein assembly factor BamB OS=Vibrio cholerae serotype O1 (strain ATCC 39315 / El Tor Inaba N16961) OX=243277 GN=bamB PE=3 SV=1	52.9	806502000	880226000	808933000	738371000	1	1.09141	1.00301	0.915523	1	1.01279	1.03418	1.07652	10	22
bamB	Q9KTW8	Outer membrane protein assembly factor BamB OS=Vibrio cholerae serotype O1 (strain ATCC 39315 / El Tor Inaba N16961) OX=243277 GN=bamB PE=3 SV=1	55.5	537680000	541194000	484174000	546109000	1	1.00654	0.900487	1.01568	1	1.06458	1.02363	1.11101	10	15
bamB	Q9KTW8	Outer membrane protein assembly factor BamB OS=Vibrio cholerae serotype O1 (strain ATCC 39315 / El Tor Inaba N16961) OX=243277 GN=bamB PE=3 SV=1	58.6	450416000	449825000	421947000	440526000	1	0.998688	0.936794	0.978043	1	1.0217	1.01884	1.01024	10	15
bamB	Q9KTW8	Outer membrane protein assembly factor BamB OS=Vibrio cholerae serotype O1 (strain ATCC 39315 / El Tor Inaba N16961) OX=243277 GN=bamB PE=3 SV=1	62	176742000	186047000	174641000	173903000	1	1.05265	0.988113	0.983937	1	1.02762	1.04259	1.02748	5	10
bamB	Q9KTW8	Outer membrane protein assembly factor BamB OS=Vibrio cholerae serotype O1 (strain ATCC 39315 / El Tor Inaba N16961) OX=243277 GN=bamB PE=3 SV=1	66.3	145597000	162103000	158101000	170011000	1	1.11337	1.08588	1.16768	1	1.10861	1.04641	1.00283	5	10
bamC	Q9KQ48	Outer membrane protein assembly factor BamC OS=Vibrio cholerae serotype O1 (strain ATCC 39315 / El Tor Inaba N16961) OX=243277 GN=bamC PE=3 SV=1	37	2895560000	3135240000	2973620000	3252120000	1	1.08278	1.02696	1.12314	1	0.996248	0.951565	0.982083	21	40
bamC	Q9KQ48	Outer membrane protein assembly factor BamC OS=Vibrio cholerae serotype O1 (strain ATCC 39315 / El Tor Inaba N16961) OX=243277 GN=bamC PE=3 SV=1	40.4	3464210000	2835940000	3284160000	3119950000	1	0.81864	0.948026	0.900624	1	0.971787	0.995638	0.965235	21	40
bamC	Q9KQ48	Outer membrane protein assembly factor BamC OS=Vibrio cholerae serotype O1 (strain ATCC 39315 / El Tor Inaba N16961) OX=243277 GN=bamC PE=3 SV=1	44	1865390000	1862640000	1788190000	1875850000	1	0.998526	0.958615	1.00561	1	0.998476	0.982788	0.982244	20	38
bamC	Q9KQ48	Outer membrane protein assembly factor BamC OS=Vibrio cholerae serotype O1 (strain ATCC 39315 / El Tor Inaba N16961) OX=243277 GN=bamC PE=3 SV=1	46.9	1996250000	1768660000	1864890000	1784740000	1	0.885991	0.934197	0.894046	1	0.939532	0.967071	0.947637	20	38
bamC	Q9KQ48	Outer membrane protein assembly factor BamC OS=Vibrio cholerae serotype O1 (strain ATCC 39315 / El Tor Inaba N16961) OX=243277 GN=bamC PE=3 SV=1	49.8	1267600000	1271440000	1170740000	1197180000	1	1.00303	0.923588	0.944446	1	0.932012	0.936915	1.01166	17	32
bamC	Q9KQ48	Outer membrane protein assembly factor BamC OS=Vibrio cholerae serotype O1 (strain ATCC 39315 / El Tor Inaba N16961) OX=243277 GN=bamC PE=3 SV=1	52.9	928485000	1019840000	880016000	907973000	1	1.09839	0.947798	0.977908	1	1.01926	0.977245	1.14987	17	32
bamC	Q9KQ48	Outer membrane protein assembly factor BamC OS=Vibrio cholerae serotype O1 (strain ATCC 39315 / El Tor Inaba N16961) OX=243277 GN=bamC PE=3 SV=1	55.5	929474000	869407000	860483000	874509000	1	0.935375	0.925774	0.940864	1	0.989312	1.05238	1.02918	18	31
bamC	Q9KQ48	Outer membrane protein assembly factor BamC OS=Vibrio cholerae serotype O1 (strain ATCC 39315 / El Tor Inaba N16961) OX=243277 GN=bamC PE=3 SV=1	58.6	753058000	774084000	698490000	767863000	1	1.02792	0.927538	1.01966	1	1.05161	1.00878	1.05323	18	31
bamC	Q9KQ48	Outer membrane protein assembly factor BamC OS=Vibrio cholerae serotype O1 (strain ATCC 39315 / El Tor Inaba N16961) OX=243277 GN=bamC PE=3 SV=1	62	383683000	379798000	337137000	348942000	1	0.989874	0.878686	0.909454	1	0.966341	0.927132	0.949701	16	23
bamC	Q9KQ48	Outer membrane protein assembly factor BamC OS=Vibrio cholerae serotype O1 (strain ATCC 39315 / El Tor Inaba N16961) OX=243277 GN=bamC PE=3 SV=1	66.3	322627000	341611000	342669000	361217000	1	1.05884	1.06212	1.11961	1	1.05432	1.02352	0.961543	16	23
bamD	Q9KU21	Outer membrane protein assembly factor BamD OS=Vibrio cholerae serotype O1 (strain ATCC 39315 / El Tor Inaba N16961) OX=243277 GN=bamD PE=3 SV=2	37	428463000	392797000	401275000	384407000	1	0.916758	0.936545	0.897177	1	0.843498	0.867789	0.784499	11	16
bamD	Q9KU21	Outer membrane protein assembly factor BamD OS=Vibrio cholerae serotype O1 (strain ATCC 39315 / El Tor Inaba N16961) OX=243277 GN=bamD PE=3 SV=2	40.4	471460000	445561000	458467000	421676000	1	0.945066	0.972441	0.894405	1	1.12186	1.02128	0.95857	11	16
bamD	Q9KU21	Outer membrane protein assembly factor BamD OS=Vibrio cholerae serotype O1 (strain ATCC 39315 / El Tor Inaba N16961) OX=243277 GN=bamD PE=3 SV=2	44	460622000	511956000	456768000	494654000	1	1.11144	0.991633	1.07388	1	1.11139	1.01664	1.04893	10	22
bamD	Q9KU21	Outer membrane protein assembly factor BamD OS=Vibrio cholerae serotype O1 (strain ATCC 39315 / El Tor Inaba N16961) OX=243277 GN=bamD PE=3 SV=2	46.9	524093000	484348000	452953000	449964000	1	0.924164	0.864261	0.858558	1	0.980012	0.894674	0.910021	10	22
bamD	Q9KU21	Outer membrane protein assembly factor BamD OS=Vibrio cholerae serotype O1 (strain ATCC 39315 / El Tor Inaba N16961) OX=243277 GN=bamD PE=3 SV=2	49.8	710990000	817777000	639670000	597841000	1	1.15019	0.899689	0.840857	1	1.06876	0.912672	0.900703	12	22
bamD	Q9KU21	Outer membrane protein assembly factor BamD OS=Vibrio cholerae serotype O1 (strain ATCC 39315 / El Tor Inaba N16961) OX=243277 GN=bamD PE=3 SV=2	52.9	478689000	559661000	489705000	469950000	1	1.16915	1.02301	0.981744	1	1.08493	1.0548	1.15438	12	22
bamD	Q9KU21	Outer membrane protein assembly factor BamD OS=Vibrio cholerae serotype O1 (strain ATCC 39315 / El Tor Inaba N16961) OX=243277 GN=bamD PE=3 SV=2	55.5	429150000	392981000	356434000	339893000	1	0.915719	0.830558	0.792014	1	0.968523	0.944142	0.866357	9	18
bamD	Q9KU21	Outer membrane protein assembly factor BamD OS=Vibrio cholerae serotype O1 (strain ATCC 39315 / El Tor Inaba N16961) OX=243277 GN=bamD PE=3 SV=2	58.6	369068000	346065000	337467000	347694000	1	0.937673	0.914376	0.942087	1	0.959282	0.994463	0.973101	9	18
bamD	Q9KU21	Outer membrane protein assembly factor BamD OS=Vibrio cholerae serotype O1 (strain ATCC 39315 / El Tor Inaba N16961) OX=243277 GN=bamD PE=3 SV=2	62	229946000	233669000	210733000	212858000	1	1.01619	0.916446	0.925687	1	0.992032	0.966973	0.966653	9	16
bamD	Q9KU21	Outer membrane protein assembly factor BamD OS=Vibrio cholerae serotype O1 (strain ATCC 39315 / El Tor Inaba N16961) OX=243277 GN=bamD PE=3 SV=2	66.3	188372000	187064000	204188000	210193000	1	0.993056	1.08396	1.11584	1	0.988813	1.04456	0.958304	9	16
bamE	P0C6Q9	Outer membrane protein assembly factor BamE OS=Vibrio cholerae serotype O1 (strain ATCC 39315 / El Tor Inaba N16961) OX=243277 GN=bamE PE=3 SV=1	37	100647000	121292000	113042000	127727000	1	1.20512	1.12315	1.26906	1	1.10882	1.0407	1.10968	2	2
bamE	P0C6Q9	Outer membrane protein assembly factor BamE OS=Vibrio cholerae serotype O1 (strain ATCC 39315 / El Tor Inaba N16961) OX=243277 GN=bamE PE=3 SV=1	40.4	136762000	111987000	133162000	120661000	1	0.818846	0.973677	0.88227	1	0.972031	1.02258	0.945565	2	2
bamE	P0C6Q9	Outer membrane protein assembly factor BamE OS=Vibrio cholerae serotype O1 (strain ATCC 39315 / El Tor Inaba N16961) OX=243277 GN=bamE PE=3 SV=1	44	147938000	157744000	144236000	155822000	1	1.06628	0.974976	1.05329	1	1.06623	0.999562	1.02882	2	3
bamE	P0C6Q9	Outer membrane protein assembly factor BamE OS=Vibrio cholerae serotype O1 (strain ATCC 39315 / El Tor Inaba N16961) OX=243277 GN=bamE PE=3 SV=1	46.9	151707000	137341000	153145000	144779000	1	0.905304	1.00948	0.954333	1	0.960012	1.045	1.01154	2	3
bamE	P0C6Q9	Outer membrane protein assembly factor BamE OS=Vibrio cholerae serotype O1 (strain ATCC 39315 / El Tor Inaba N16961) OX=243277 GN=bamE PE=3 SV=1	49.8	127172000	146344000	122394000	139299000	1	1.15076	0.962429	1.09536	1	1.06928	0.976317	1.17332	2	3
bamE	P0C6Q9	Outer membrane protein assembly factor BamE OS=Vibrio cholerae serotype O1 (strain ATCC 39315 / El Tor Inaba N16961) OX=243277 GN=bamE PE=3 SV=1	52.9	97375700	105181000	102592000	97541700	1	1.08016	1.05357	1.0017	1	1.00234	1.0863	1.17785	2	3
bamE	P0C6Q9	Outer membrane protein assembly factor BamE OS=Vibrio cholerae serotype O1 (strain ATCC 39315 / El Tor Inaba N16961) OX=243277 GN=bamE PE=3 SV=1	55.5	118332000	119578000	105083000	120157000	1	1.01053	0.888035	1.01542	1	1.0688	1.00948	1.11074	2	2
bamE	P0C6Q9	Outer membrane protein assembly factor BamE OS=Vibrio cholerae serotype O1 (strain ATCC 39315 / El Tor Inaba N16961) OX=243277 GN=bamE PE=3 SV=1	58.6	103641000	100486000	99280000	89219300	1	0.969558	0.957922	0.860849	1	0.991902	1.04182	0.88919	2	2
bamE	P0C6Q9	Outer membrane protein assembly factor BamE OS=Vibrio cholerae serotype O1 (strain ATCC 39315 / El Tor Inaba N16961) OX=243277 GN=bamE PE=3 SV=1	62	3900350	3498940	3792350	3332930	1	0.897084	0.97231	0.854521	1	0.875756	1.02592	0.892337	1	1
bamE	P0C6Q9	Outer membrane protein assembly factor BamE OS=Vibrio cholerae serotype O1 (strain ATCC 39315 / El Tor Inaba N16961) OX=243277 GN=bamE PE=3 SV=1	66.3	3545600	3412740	3103790	3717740	1	0.962528	0.875392	1.04855	1	0.958415	0.843575	0.900514	1	1
bioA	Q9KSZ5	Adenosylmethionine-8-amino-7-oxononanoate aminotransferase OS=Vibrio cholerae serotype O1 (strain ATCC 39315 / El Tor Inaba N16961) OX=243277 GN=bioA PE=3 SV=1	37	45963300	52227000	57949700	61477900	1	1.13628	1.26078	1.33754	1	1.04547	1.16822	1.16956	2	2
bioA	Q9KSZ5	Adenosylmethionine-8-amino-7-oxononanoate aminotransferase OS=Vibrio cholerae serotype O1 (strain ATCC 39315 / El Tor Inaba N16961) OX=243277 GN=bioA PE=3 SV=1	40.4	67201400	52174600	64620400	59573400	1	0.776392	0.961593	0.88649	1	0.921635	1.00989	0.950088	2	2
bioA	Q9KSZ5	Adenosylmethionine-8-amino-7-oxononanoate aminotransferase OS=Vibrio cholerae serotype O1 (strain ATCC 39315 / El Tor Inaba N16961) OX=243277 GN=bioA PE=3 SV=1	44	130393000	143909000	136886000	140129000	1	1.10366	1.0498	1.07467	1	1.1036	1.07627	1.0497	2	2
bioA	Q9KSZ5	Adenosylmethionine-8-amino-7-oxononanoate aminotransferase OS=Vibrio cholerae serotype O1 (strain ATCC 39315 / El Tor Inaba N16961) OX=243277 GN=bioA PE=3 SV=1	46.9	150160000	140538000	141989000	129388000	1	0.935922	0.945585	0.861668	1	0.99248	0.97886	0.913317	2	2
bioA	Q9KSZ5	Adenosylmethionine-8-amino-7-oxononanoate aminotransferase OS=Vibrio cholerae serotype O1 (strain ATCC 39315 / El Tor Inaba N16961) OX=243277 GN=bioA PE=3 SV=1	49.8	41187900	76373200	25345500	15341200	1	1.85426	0.615363	0.372469	1	1.72298	0.624242	0.398978	2	2
bioA	Q9KSZ5	Adenosylmethionine-8-amino-7-oxononanoate aminotransferase OS=Vibrio cholerae serotype O1 (strain ATCC 39315 / El Tor Inaba N16961) OX=243277 GN=bioA PE=3 SV=1	52.9	35214500	9163280	10465900	11313500	1	0.260213	0.297204	0.321274	1	0.241467	0.306438	0.37777	2	2
bioA	Q9KSZ5	Adenosylmethionine-8-amino-7-oxononanoate aminotransferase OS=Vibrio cholerae serotype O1 (strain ATCC 39315 / El Tor Inaba N16961) OX=243277 GN=bioA PE=3 SV=1	55.5	2502700	2187240	2246230	1823310	1	0.873952	0.897523	0.728537	1	0.924347	1.02026	0.796921	1	1
bioA	Q9KSZ5	Adenosylmethionine-8-amino-7-oxononanoate aminotransferase OS=Vibrio cholerae serotype O1 (strain ATCC 39315 / El Tor Inaba N16961) OX=243277 GN=bioA PE=3 SV=1	58.6	1906820	1658570	1422990	1471480	1	0.869809	0.746263	0.771693	1	0.889854	0.811626	0.797098	1	1
bioA	Q9KSZ5	Adenosylmethionine-8-amino-7-oxononanoate aminotransferase OS=Vibrio cholerae serotype O1 (strain ATCC 39315 / El Tor Inaba N16961) OX=243277 GN=bioA PE=3 SV=1	62	1064410	1277830	1047620	704061	1	1.20051	0.984226	0.661457	1	1.17196	1.03849	0.690729	1	1
bioA	Q9KSZ5	Adenosylmethionine-8-amino-7-oxononanoate aminotransferase OS=Vibrio cholerae serotype O1 (strain ATCC 39315 / El Tor Inaba N16961) OX=243277 GN=bioA PE=3 SV=1	66.3	792218	729706	522583	616622	1	0.921092	0.659645	0.778349	1	0.917156	0.63567	0.66846	1	1
bioB	Q9KSZ4	Biotin synthase OS=Vibrio cholerae serotype O1 (strain ATCC 39315 / El Tor Inaba N16961) OX=243277 GN=bioB PE=3 SV=1	37	442346000	496858000	492666000	511045000	1	1.12323	1.11376	1.15531	1	1.03347	1.03199	1.01021	8	10
bioB	Q9KSZ4	Biotin synthase OS=Vibrio cholerae serotype O1 (strain ATCC 39315 / El Tor Inaba N16961) OX=243277 GN=bioB PE=3 SV=1	40.4	553501000	464681000	529163000	532180000	1	0.839531	0.956029	0.96148	1	0.996585	1.00404	1.03046	8	10
bioB	Q9KSZ4	Biotin synthase OS=Vibrio cholerae serotype O1 (strain ATCC 39315 / El Tor Inaba N16961) OX=243277 GN=bioB PE=3 SV=1	44	385808000	378328000	384268000	408119000	1	0.980612	0.996008	1.05783	1	0.980563	1.02112	1.03325	8	8
bioB	Q9KSZ4	Biotin synthase OS=Vibrio cholerae serotype O1 (strain ATCC 39315 / El Tor Inaba N16961) OX=243277 GN=bioB PE=3 SV=1	46.9	384878000	363830000	466192000	387215000	1	0.945313	1.21127	1.00607	1	1.00244	1.2539	1.06638	8	8
bioB	Q9KSZ4	Biotin synthase OS=Vibrio cholerae serotype O1 (strain ATCC 39315 / El Tor Inaba N16961) OX=243277 GN=bioB PE=3 SV=1	49.8	374380000	379965000	349382000	336747000	1	1.01492	0.933228	0.899479	1	0.943059	0.946695	0.963497	10	10
bioB	Q9KSZ4	Biotin synthase OS=Vibrio cholerae serotype O1 (strain ATCC 39315 / El Tor Inaba N16961) OX=243277 GN=bioB PE=3 SV=1	52.9	273557000	276830000	273658000	266755000	1	1.01196	1.00037	0.975135	1	0.939062	1.03145	1.14661	10	10
bioB	Q9KSZ4	Biotin synthase OS=Vibrio cholerae serotype O1 (strain ATCC 39315 / El Tor Inaba N16961) OX=243277 GN=bioB PE=3 SV=1	55.5	170994000	147988000	146504000	173510000	1	0.865457	0.856779	1.01471	1	0.915362	0.973949	1.10996	8	8
bioB	Q9KSZ4	Biotin synthase OS=Vibrio cholerae serotype O1 (strain ATCC 39315 / El Tor Inaba N16961) OX=243277 GN=bioB PE=3 SV=1	58.6	132650000	128219000	124706000	139814000	1	0.966596	0.940113	1.05401	1	0.988872	1.02245	1.08871	8	8
bioB	Q9KSZ4	Biotin synthase OS=Vibrio cholerae serotype O1 (strain ATCC 39315 / El Tor Inaba N16961) OX=243277 GN=bioB PE=3 SV=1	62	35324700	34527100	31650400	36050600	1	0.977421	0.895985	1.02055	1	0.954184	0.945384	1.06571	4	4
bioB	Q9KSZ4	Biotin synthase OS=Vibrio cholerae serotype O1 (strain ATCC 39315 / El Tor Inaba N16961) OX=243277 GN=bioB PE=3 SV=1	66.3	14434700	12727800	12987000	16666100	1	0.88175	0.899707	1.15459	1	0.877982	0.867006	0.991579	4	4
bioD	Q9KSZ1	ATP-dependent dethiobiotin synthetase BioD OS=Vibrio cholerae serotype O1 (strain ATCC 39315 / El Tor Inaba N16961) OX=243277 GN=bioD PE=3 SV=2	37	532892000	566706000	586202000	611062000	1	1.06345	1.10004	1.14669	1	0.978471	1.01928	1.00268	10	10
bioD	Q9KSZ1	ATP-dependent dethiobiotin synthetase BioD OS=Vibrio cholerae serotype O1 (strain ATCC 39315 / El Tor Inaba N16961) OX=243277 GN=bioD PE=3 SV=2	40.4	658618000	544705000	656476000	605794000	1	0.827042	0.996748	0.919796	1	0.981761	1.04681	0.985783	10	10
bioD	Q9KSZ1	ATP-dependent dethiobiotin synthetase BioD OS=Vibrio cholerae serotype O1 (strain ATCC 39315 / El Tor Inaba N16961) OX=243277 GN=bioD PE=3 SV=2	44	531390000	535168000	541013000	543193000	1	1.00711	1.01811	1.02221	1	1.00706	1.04378	0.998463	10	11
bioD	Q9KSZ1	ATP-dependent dethiobiotin synthetase BioD OS=Vibrio cholerae serotype O1 (strain ATCC 39315 / El Tor Inaba N16961) OX=243277 GN=bioD PE=3 SV=2	46.9	572158000	535969000	565386000	525704000	1	0.93675	0.988164	0.918809	1	0.993358	1.02294	0.973884	10	11
bioD	Q9KSZ1	ATP-dependent dethiobiotin synthetase BioD OS=Vibrio cholerae serotype O1 (strain ATCC 39315 / El Tor Inaba N16961) OX=243277 GN=bioD PE=3 SV=2	49.8	355988000	360802000	338919000	352393000	1	1.01352	0.952052	0.989901	1	0.941763	0.96579	1.06036	6	8
bioD	Q9KSZ1	ATP-dependent dethiobiotin synthetase BioD OS=Vibrio cholerae serotype O1 (strain ATCC 39315 / El Tor Inaba N16961) OX=243277 GN=bioD PE=3 SV=2	52.9	298177000	309734000	290436000	290142000	1	1.03876	0.974039	0.973053	1	0.963926	1.0043	1.14416	6	8
bioD	Q9KSZ1	ATP-dependent dethiobiotin synthetase BioD OS=Vibrio cholerae serotype O1 (strain ATCC 39315 / El Tor Inaba N16961) OX=243277 GN=bioD PE=3 SV=2	55.5	315193000	294200000	279076000	305651000	1	0.933396	0.885413	0.969726	1	0.987219	1.0065	1.06075	5	6
bioD	Q9KSZ1	ATP-dependent dethiobiotin synthetase BioD OS=Vibrio cholerae serotype O1 (strain ATCC 39315 / El Tor Inaba N16961) OX=243277 GN=bioD PE=3 SV=2	58.6	268855000	254587000	244790000	253657000	1	0.946931	0.910491	0.943471	1	0.968753	0.990238	0.974532	5	6
bioD	Q9KSZ1	ATP-dependent dethiobiotin synthetase BioD OS=Vibrio cholerae serotype O1 (strain ATCC 39315 / El Tor Inaba N16961) OX=243277 GN=bioD PE=3 SV=2	62	69264700	62291300	56227700	50107000	1	0.899322	0.81178	0.723413	1	0.877942	0.856537	0.755428	3	3
bioD	Q9KSZ1	ATP-dependent dethiobiotin synthetase BioD OS=Vibrio cholerae serotype O1 (strain ATCC 39315 / El Tor Inaba N16961) OX=243277 GN=bioD PE=3 SV=2	66.3	10573700	8768950	13694800	12965000	1	0.829317	1.29518	1.22616	1	0.825773	1.2481	1.05304	3	3
bioF	Q9KSZ3	8-amino-7-oxononanoate synthase OS=Vibrio cholerae serotype O1 (strain ATCC 39315 / El Tor Inaba N16961) OX=243277 GN=bioF PE=3 SV=1	37	51938500	58108400	58666600	54943000	1	1.11879	1.12954	1.05785	1	1.02939	1.04662	0.924991	1	1
bioF	Q9KSZ3	8-amino-7-oxononanoate synthase OS=Vibrio cholerae serotype O1 (strain ATCC 39315 / El Tor Inaba N16961) OX=243277 GN=bioF PE=3 SV=1	40.4	72047100	58976700	68246700	68161100	1	0.818585	0.947251	0.946063	1	0.971722	0.994824	1.01393	1	1
bioF	Q9KSZ3	8-amino-7-oxononanoate synthase OS=Vibrio cholerae serotype O1 (strain ATCC 39315 / El Tor Inaba N16961) OX=243277 GN=bioF PE=3 SV=1	49.8	29699400	29725800	29199800	28524000	1	1.00089	0.983178	0.960423	1	0.930023	0.997365	1.02878	2	2
bioF	Q9KSZ3	8-amino-7-oxononanoate synthase OS=Vibrio cholerae serotype O1 (strain ATCC 39315 / El Tor Inaba N16961) OX=243277 GN=bioF PE=3 SV=1	52.9	20982200	20643900	18443600	19752000	1	0.983877	0.879012	0.941369	1	0.912998	0.906322	1.10691	2	2
bioF	Q9KSZ3	8-amino-7-oxononanoate synthase OS=Vibrio cholerae serotype O1 (strain ATCC 39315 / El Tor Inaba N16961) OX=243277 GN=bioF PE=3 SV=1	55.5	26762200	28021600	23636900	24771400	1	1.04706	0.88322	0.925611	1	1.10744	1.00401	1.01249	3	3
bioF	Q9KSZ3	8-amino-7-oxononanoate synthase OS=Vibrio cholerae serotype O1 (strain ATCC 39315 / El Tor Inaba N16961) OX=243277 GN=bioF PE=3 SV=1	58.6	19188800	15563300	15678300	12732000	1	0.811062	0.817055	0.663512	1	0.829753	0.888618	0.685356	3	3
bioH	Q9KNL4	Pimeloyl-[acyl-carrier protein] methyl ester esterase OS=Vibrio cholerae serotype O1 (strain ATCC 39315 / El Tor Inaba N16961) OX=243277 GN=bioH PE=3 SV=2	37	88208800	104079000	101419000	102699000	1	1.17992	1.14976	1.16427	1	1.08563	1.06535	1.01805	2	2
bioH	Q9KNL4	Pimeloyl-[acyl-carrier protein] methyl ester esterase OS=Vibrio cholerae serotype O1 (strain ATCC 39315 / El Tor Inaba N16961) OX=243277 GN=bioH PE=3 SV=2	40.4	107619000	93192100	104893000	104658000	1	0.865945	0.97467	0.972486	1	1.02794	1.02362	1.04225	2	2
bioH	Q9KNL4	Pimeloyl-[acyl-carrier protein] methyl ester esterase OS=Vibrio cholerae serotype O1 (strain ATCC 39315 / El Tor Inaba N16961) OX=243277 GN=bioH PE=3 SV=2	44	265144000	265346000	253541000	294154000	1	1.00076	0.956239	1.10941	1	1.00071	0.980352	1.08364	3	3
bioH	Q9KNL4	Pimeloyl-[acyl-carrier protein] methyl ester esterase OS=Vibrio cholerae serotype O1 (strain ATCC 39315 / El Tor Inaba N16961) OX=243277 GN=bioH PE=3 SV=2	46.9	212296000	240090000	239477000	240647000	1	1.13092	1.12803	1.13354	1	1.19926	1.16773	1.20149	3	3
bioH	Q9KNL4	Pimeloyl-[acyl-carrier protein] methyl ester esterase OS=Vibrio cholerae serotype O1 (strain ATCC 39315 / El Tor Inaba N16961) OX=243277 GN=bioH PE=3 SV=2	49.8	181014000	238559000	208920000	160092000	1	1.3179	1.15416	0.884418	1	1.22459	1.17082	0.947364	2	2
bioH	Q9KNL4	Pimeloyl-[acyl-carrier protein] methyl ester esterase OS=Vibrio cholerae serotype O1 (strain ATCC 39315 / El Tor Inaba N16961) OX=243277 GN=bioH PE=3 SV=2	52.9	46804500	64130400	49183000	25668800	1	1.37018	1.05082	0.548426	1	1.27147	1.08347	0.644866	2	2
bioH	Q9KNL4	Pimeloyl-[acyl-carrier protein] methyl ester esterase OS=Vibrio cholerae serotype O1 (strain ATCC 39315 / El Tor Inaba N16961) OX=243277 GN=bioH PE=3 SV=2	62	4079880	4720610	4139300	3898000	1	1.15705	1.01456	0.95542	1	1.12954	1.0705	0.997702	1	1
bioH	Q9KNL4	Pimeloyl-[acyl-carrier protein] methyl ester esterase OS=Vibrio cholerae serotype O1 (strain ATCC 39315 / El Tor Inaba N16961) OX=243277 GN=bioH PE=3 SV=2	66.3	2786800	2444990	2925770	4066830	1	0.877347	1.04987	1.45932	1	0.873598	1.01171	1.25329	1	1
bipA	Q9KNJ4	50S ribosomal subunit assembly factor BipA OS=Vibrio cholerae serotype O1 (strain ATCC 39315 / El Tor Inaba N16961) OX=243277 GN=bipA PE=3 SV=1	37	2910850000	3089650000	3233050000	3389440000	1	1.06143	1.11069	1.16442	1	0.976604	1.02915	1.01818	26	64
bipA	Q9KNJ4	50S ribosomal subunit assembly factor BipA OS=Vibrio cholerae serotype O1 (strain ATCC 39315 / El Tor Inaba N16961) OX=243277 GN=bipA PE=3 SV=1	40.4	3360540000	2978080000	3229320000	3275520000	1	0.886191	0.960953	0.9747	1	1.05197	1.00921	1.04463	26	64
bipA	Q9KNJ4	50S ribosomal subunit assembly factor BipA OS=Vibrio cholerae serotype O1 (strain ATCC 39315 / El Tor Inaba N16961) OX=243277 GN=bipA PE=3 SV=1	44	3401580000	3314000000	3251700000	3480840000	1	0.974253	0.955938	1.0233	1	0.974204	0.980044	0.999527	26	67
bipA	Q9KNJ4	50S ribosomal subunit assembly factor BipA OS=Vibrio cholerae serotype O1 (strain ATCC 39315 / El Tor Inaba N16961) OX=243277 GN=bipA PE=3 SV=1	46.9	2880780000	3114750000	3027070000	2973920000	1	1.08122	1.05078	1.03233	1	1.14656	1.08776	1.09421	26	67
bipA	Q9KNJ4	50S ribosomal subunit assembly factor BipA OS=Vibrio cholerae serotype O1 (strain ATCC 39315 / El Tor Inaba N16961) OX=243277 GN=bipA PE=3 SV=1	49.8	2750560000	3569110000	3216770000	2392730000	1	1.29759	1.1695	0.869906	1	1.20572	1.18637	0.93182	23	40
bipA	Q9KNJ4	50S ribosomal subunit assembly factor BipA OS=Vibrio cholerae serotype O1 (strain ATCC 39315 / El Tor Inaba N16961) OX=243277 GN=bipA PE=3 SV=1	52.9	786219000	961087000	785088000	374073000	1	1.22242	0.998561	0.475787	1	1.13435	1.02959	0.559454	23	40
bipA	Q9KNJ4	50S ribosomal subunit assembly factor BipA OS=Vibrio cholerae serotype O1 (strain ATCC 39315 / El Tor Inaba N16961) OX=243277 GN=bipA PE=3 SV=1	55.5	790518000	822979000	743329000	655510000	1	1.04106	0.940306	0.829216	1	1.10109	1.0689	0.90705	20	31
bipA	Q9KNJ4	50S ribosomal subunit assembly factor BipA OS=Vibrio cholerae serotype O1 (strain ATCC 39315 / El Tor Inaba N16961) OX=243277 GN=bipA PE=3 SV=1	58.6	653545000	709333000	626110000	662247000	1	1.08536	0.958021	1.01332	1	1.11037	1.04193	1.04667	20	31
bipA	Q9KNJ4	50S ribosomal subunit assembly factor BipA OS=Vibrio cholerae serotype O1 (strain ATCC 39315 / El Tor Inaba N16961) OX=243277 GN=bipA PE=3 SV=1	62	345808000	375193000	362621000	340565000	1	1.08497	1.04862	0.984838	1	1.05918	1.10643	1.02842	15	22
bipA	Q9KNJ4	50S ribosomal subunit assembly factor BipA OS=Vibrio cholerae serotype O1 (strain ATCC 39315 / El Tor Inaba N16961) OX=243277 GN=bipA PE=3 SV=1	66.3	197794000	200426000	199747000	277895000	1	1.01331	1.00987	1.40497	1	1.00898	0.973169	1.20662	15	22
birA	Q9KV39	Bifunctional ligase/repressor BirA OS=Vibrio cholerae serotype O1 (strain ATCC 39315 / El Tor Inaba N16961) OX=243277 GN=birA PE=3 SV=1	37	310520000	295868000	303266000	323450000	1	0.952815	0.976639	1.04164	1	0.876673	0.90494	0.910819	5	6
birA	Q9KV39	Bifunctional ligase/repressor BirA OS=Vibrio cholerae serotype O1 (strain ATCC 39315 / El Tor Inaba N16961) OX=243277 GN=birA PE=3 SV=1	40.4	330075000	281592000	313321000	288712000	1	0.853115	0.949242	0.874686	1	1.01271	0.996915	0.937437	5	6
birA	Q9KV39	Bifunctional ligase/repressor BirA OS=Vibrio cholerae serotype O1 (strain ATCC 39315 / El Tor Inaba N16961) OX=243277 GN=birA PE=3 SV=1	44	205542000	191974000	190232000	212404000	1	0.933989	0.925514	1.03338	1	0.933942	0.948853	1.00938	6	7
birA	Q9KV39	Bifunctional ligase/repressor BirA OS=Vibrio cholerae serotype O1 (strain ATCC 39315 / El Tor Inaba N16961) OX=243277 GN=birA PE=3 SV=1	46.9	178011000	174470000	171675000	175449000	1	0.980108	0.964407	0.985608	1	1.03934	0.998344	1.04469	6	7
birA	Q9KV39	Bifunctional ligase/repressor BirA OS=Vibrio cholerae serotype O1 (strain ATCC 39315 / El Tor Inaba N16961) OX=243277 GN=birA PE=3 SV=1	49.8	65561400	79599400	72370800	60870000	1	1.21412	1.10386	0.928443	1	1.12816	1.11979	0.994522	2	3
birA	Q9KV39	Bifunctional ligase/repressor BirA OS=Vibrio cholerae serotype O1 (strain ATCC 39315 / El Tor Inaba N16961) OX=243277 GN=birA PE=3 SV=1	52.9	28476500	32168000	26407400	19391100	1	1.12963	0.92734	0.680951	1	1.04825	0.956152	0.800696	2	3
blc	Q08790|Q9KMC1	Outer membrane lipoprotein Blc OS=Vibrio cholerae serotype O1 (strain ATCC 39315 / El Tor Inaba N16961) OX=243277 GN=blc PE=3 SV=2|Outer membrane lipoprotein Blc OS=Vibrio cholerae serotype O1 (strain ATCC 39315 / El Tor Inaba N16961) OX=243277 GN=VC_A0443 PE=3 SV=1	55.5	40644200	36753600	31253800	38171400	1	0.904277	0.768961	0.93916	1	0.95642	0.874121	1.02731	2	2
blc	Q08790|Q9KMC1	Outer membrane lipoprotein Blc OS=Vibrio cholerae serotype O1 (strain ATCC 39315 / El Tor Inaba N16961) OX=243277 GN=blc PE=3 SV=2|Outer membrane lipoprotein Blc OS=Vibrio cholerae serotype O1 (strain ATCC 39315 / El Tor Inaba N16961) OX=243277 GN=VC_A0443 PE=3 SV=1	58.6	23281700	21784800	20387200	24301400	1	0.935705	0.875675	1.0438	1	0.957268	0.952372	1.07816	2	2
blc	Q08790|Q9KMC1	Outer membrane lipoprotein Blc OS=Vibrio cholerae serotype O1 (strain ATCC 39315 / El Tor Inaba N16961) OX=243277 GN=blc PE=3 SV=2|Outer membrane lipoprotein Blc OS=Vibrio cholerae serotype O1 (strain ATCC 39315 / El Tor Inaba N16961) OX=243277 GN=VC_A0443 PE=3 SV=1	62	21383100	21964600	19759800	19030800	1	1.02719	0.924085	0.889993	1	1.00277	0.975033	0.929379	1	1
blc	Q08790|Q9KMC1	Outer membrane lipoprotein Blc OS=Vibrio cholerae serotype O1 (strain ATCC 39315 / El Tor Inaba N16961) OX=243277 GN=blc PE=3 SV=2|Outer membrane lipoprotein Blc OS=Vibrio cholerae serotype O1 (strain ATCC 39315 / El Tor Inaba N16961) OX=243277 GN=VC_A0443 PE=3 SV=1	66.3	15759400	15682700	13795600	18506000	1	0.995133	0.875389	1.17428	1	0.990881	0.843572	1.0085	1	1
bolA	Q9KPS0	DNA-binding transcriptional regulator BolA OS=Vibrio cholerae serotype O1 (strain ATCC 39315 / El Tor Inaba N16961) OX=243277 GN=bolA PE=3 SV=1	37	369361000	361159000	276567000	343258000	1	0.977794	0.748772	0.929329	1	0.899656	0.693801	0.812613	5	9
bolA	Q9KPS0	DNA-binding transcriptional regulator BolA OS=Vibrio cholerae serotype O1 (strain ATCC 39315 / El Tor Inaba N16961) OX=243277 GN=bolA PE=3 SV=1	40.4	396923000	293811000	367557000	317904000	1	0.740222	0.926016	0.800921	1	0.878698	0.972522	0.85838	5	9
bolA	Q9KPS0	DNA-binding transcriptional regulator BolA OS=Vibrio cholerae serotype O1 (strain ATCC 39315 / El Tor Inaba N16961) OX=243277 GN=bolA PE=3 SV=1	44	304957000	343131000	327128000	324890000	1	1.12518	1.0727	1.06536	1	1.12512	1.09975	1.04061	5	7
bolA	Q9KPS0	DNA-binding transcriptional regulator BolA OS=Vibrio cholerae serotype O1 (strain ATCC 39315 / El Tor Inaba N16961) OX=243277 GN=bolA PE=3 SV=1	46.9	393349000	292937000	303562000	283033000	1	0.744725	0.771737	0.719547	1	0.789729	0.798894	0.762677	5	7
bolA	Q9KPS0	DNA-binding transcriptional regulator BolA OS=Vibrio cholerae serotype O1 (strain ATCC 39315 / El Tor Inaba N16961) OX=243277 GN=bolA PE=3 SV=1	49.8	526194000	568933000	504121000	476947000	1	1.08122	0.958052	0.906409	1	1.00467	0.971876	0.97092	7	11
bolA	Q9KPS0	DNA-binding transcriptional regulator BolA OS=Vibrio cholerae serotype O1 (strain ATCC 39315 / El Tor Inaba N16961) OX=243277 GN=bolA PE=3 SV=1	52.9	390362000	399710000	448129000	400164000	1	1.02395	1.14798	1.02511	1	0.950181	1.18365	1.20537	7	11
bolA	Q9KPS0	DNA-binding transcriptional regulator BolA OS=Vibrio cholerae serotype O1 (strain ATCC 39315 / El Tor Inaba N16961) OX=243277 GN=bolA PE=3 SV=1	55.5	448778000	434830000	398338000	418867000	1	0.96892	0.887606	0.93335	1	1.02479	1.00899	1.02096	5	14
bolA	Q9KPS0	DNA-binding transcriptional regulator BolA OS=Vibrio cholerae serotype O1 (strain ATCC 39315 / El Tor Inaba N16961) OX=243277 GN=bolA PE=3 SV=1	58.6	407846000	420282000	380772000	410018000	1	1.03049	0.933617	1.00533	1	1.05424	1.01539	1.03842	5	14
bolA	Q9KPS0	DNA-binding transcriptional regulator BolA OS=Vibrio cholerae serotype O1 (strain ATCC 39315 / El Tor Inaba N16961) OX=243277 GN=bolA PE=3 SV=1	62	175280000	166781000	179683000	163625000	1	0.951512	1.02512	0.933506	1	0.928891	1.08164	0.974818	6	12
bolA	Q9KPS0	DNA-binding transcriptional regulator BolA OS=Vibrio cholerae serotype O1 (strain ATCC 39315 / El Tor Inaba N16961) OX=243277 GN=bolA PE=3 SV=1	66.3	187010000	178989000	273930000	196241000	1	0.957109	1.46479	1.04936	1	0.953019	1.41155	0.90121	6	12
bpt	Q9KRA6	Aspartate/glutamate leucyltransferase OS=Vibrio cholerae serotype O1 (strain ATCC 39315 / El Tor Inaba N16961) OX=243277 GN=bpt PE=3 SV=1	49.8	42640300	45442700	44076200	39700400	1	1.06572	1.03367	0.931053	1	0.990266	1.04859	0.997319	2	2
bpt	Q9KRA6	Aspartate/glutamate leucyltransferase OS=Vibrio cholerae serotype O1 (strain ATCC 39315 / El Tor Inaba N16961) OX=243277 GN=bpt PE=3 SV=1	52.9	20756600	20096400	17142800	14591800	1	0.968193	0.825896	0.702996	1	0.898444	0.851556	0.826617	2	2
bsrV	Q9KSE5	Broad specificity amino-acid racemase OS=Vibrio cholerae serotype O1 (strain ATCC 39315 / El Tor Inaba N16961) OX=243277 GN=bsrV PE=1 SV=3	37	1735390000	1976260000	2017080000	2034780000	1	1.1388	1.16232	1.17252	1	1.04779	1.07699	1.02526	14	37
bsrV	Q9KSE5	Broad specificity amino-acid racemase OS=Vibrio cholerae serotype O1 (strain ATCC 39315 / El Tor Inaba N16961) OX=243277 GN=bsrV PE=1 SV=3	40.4	2198220000	1910150000	2094940000	2103980000	1	0.868953	0.953017	0.957129	1	1.03151	1.00088	1.02579	14	37
bsrV	Q9KSE5	Broad specificity amino-acid racemase OS=Vibrio cholerae serotype O1 (strain ATCC 39315 / El Tor Inaba N16961) OX=243277 GN=bsrV PE=1 SV=3	44	1952150000	2015850000	1901960000	1959250000	1	1.03263	0.97429	1.00364	1	1.03258	0.998859	0.98032	16	42
bsrV	Q9KSE5	Broad specificity amino-acid racemase OS=Vibrio cholerae serotype O1 (strain ATCC 39315 / El Tor Inaba N16961) OX=243277 GN=bsrV PE=1 SV=3	46.9	2052960000	1934460000	1933600000	1926790000	1	0.942278	0.94186	0.938542	1	0.99922	0.975003	0.9948	16	42
bsrV	Q9KSE5	Broad specificity amino-acid racemase OS=Vibrio cholerae serotype O1 (strain ATCC 39315 / El Tor Inaba N16961) OX=243277 GN=bsrV PE=1 SV=3	49.8	1308950000	1307730000	1241150000	1271400000	1	0.999068	0.948203	0.971313	1	0.928331	0.961885	1.04044	14	34
bsrV	Q9KSE5	Broad specificity amino-acid racemase OS=Vibrio cholerae serotype O1 (strain ATCC 39315 / El Tor Inaba N16961) OX=243277 GN=bsrV PE=1 SV=3	52.9	1079620000	1126120000	1039710000	1010400000	1	1.04307	0.963033	0.935885	1	0.967927	0.992954	1.10046	14	34
bsrV	Q9KSE5	Broad specificity amino-acid racemase OS=Vibrio cholerae serotype O1 (strain ATCC 39315 / El Tor Inaba N16961) OX=243277 GN=bsrV PE=1 SV=3	55.5	612525000	580040000	562442000	552525000	1	0.946965	0.918235	0.902045	1	1.00157	1.04381	0.986715	10	21
bsrV	Q9KSE5	Broad specificity amino-acid racemase OS=Vibrio cholerae serotype O1 (strain ATCC 39315 / El Tor Inaba N16961) OX=243277 GN=bsrV PE=1 SV=3	58.6	541112000	520029000	466468000	415086000	1	0.961038	0.862054	0.767098	1	0.983185	0.937559	0.792352	10	21
bsrV	Q9KSE5	Broad specificity amino-acid racemase OS=Vibrio cholerae serotype O1 (strain ATCC 39315 / El Tor Inaba N16961) OX=243277 GN=bsrV PE=1 SV=3	62	177385000	171130000	141465000	94598400	1	0.964738	0.797503	0.533294	1	0.941802	0.841472	0.556895	3	6
bsrV	Q9KSE5	Broad specificity amino-acid racemase OS=Vibrio cholerae serotype O1 (strain ATCC 39315 / El Tor Inaba N16961) OX=243277 GN=bsrV PE=1 SV=3	66.3	65323900	50392200	46224700	34256600	1	0.771421	0.707623	0.524411	1	0.768124	0.681904	0.450374	3	6
btuB	Q9KVI9	Vitamin B12 transporter BtuB OS=Vibrio cholerae serotype O1 (strain ATCC 39315 / El Tor Inaba N16961) OX=243277 GN=btuB PE=3 SV=1	37	2101810000	2131130000	2222320000	2328560000	1	1.01395	1.05734	1.10788	1	0.932923	0.979713	0.968742	25	34
btuB	Q9KVI9	Vitamin B12 transporter BtuB OS=Vibrio cholerae serotype O1 (strain ATCC 39315 / El Tor Inaba N16961) OX=243277 GN=btuB PE=3 SV=1	40.4	2459900000	2142280000	2342700000	2392430000	1	0.870881	0.952356	0.972572	1	1.0338	1.00019	1.04235	25	34
btuB	Q9KVI9	Vitamin B12 transporter BtuB OS=Vibrio cholerae serotype O1 (strain ATCC 39315 / El Tor Inaba N16961) OX=243277 GN=btuB PE=3 SV=1	44	1877230000	1794290000	1775920000	1812480000	1	0.955818	0.946032	0.965508	1	0.95577	0.969888	0.943076	24	34
btuB	Q9KVI9	Vitamin B12 transporter BtuB OS=Vibrio cholerae serotype O1 (strain ATCC 39315 / El Tor Inaba N16961) OX=243277 GN=btuB PE=3 SV=1	46.9	1938390000	1856940000	1856820000	1850360000	1	0.957981	0.957919	0.954586	1	1.01587	0.991628	1.01181	24	34
btuB	Q9KVI9	Vitamin B12 transporter BtuB OS=Vibrio cholerae serotype O1 (strain ATCC 39315 / El Tor Inaba N16961) OX=243277 GN=btuB PE=3 SV=1	49.8	1924280000	1908650000	1825560000	1773740000	1	0.991877	0.948698	0.921768	1	0.92165	0.962387	0.987373	22	36
btuB	Q9KVI9	Vitamin B12 transporter BtuB OS=Vibrio cholerae serotype O1 (strain ATCC 39315 / El Tor Inaba N16961) OX=243277 GN=btuB PE=3 SV=1	52.9	1488180000	1571340000	1494960000	1337510000	1	1.05588	1.00456	0.898756	1	0.979814	1.03577	1.0568	22	36
btuB	Q9KVI9	Vitamin B12 transporter BtuB OS=Vibrio cholerae serotype O1 (strain ATCC 39315 / El Tor Inaba N16961) OX=243277 GN=btuB PE=3 SV=1	55.5	1038760000	945303000	901394000	927020000	1	0.91003	0.86776	0.892429	1	0.962505	0.986431	0.976197	19	29
btuB	Q9KVI9	Vitamin B12 transporter BtuB OS=Vibrio cholerae serotype O1 (strain ATCC 39315 / El Tor Inaba N16961) OX=243277 GN=btuB PE=3 SV=1	58.6	856649000	847670000	791958000	840257000	1	0.989518	0.924484	0.980865	1	1.01232	1.00546	1.01316	19	29
btuB	Q9KVI9	Vitamin B12 transporter BtuB OS=Vibrio cholerae serotype O1 (strain ATCC 39315 / El Tor Inaba N16961) OX=243277 GN=btuB PE=3 SV=1	62	535660000	543428000	509054000	510169000	1	1.0145	0.95033	0.952412	1	0.990383	1.00273	0.99456	18	28
btuB	Q9KVI9	Vitamin B12 transporter BtuB OS=Vibrio cholerae serotype O1 (strain ATCC 39315 / El Tor Inaba N16961) OX=243277 GN=btuB PE=3 SV=1	66.3	472802000	511178000	522660000	539770000	1	1.08117	1.10545	1.14164	1	1.07655	1.06527	0.980462	18	28
btuC	Q9KSL2	Vitamin B12 import system permease protein BtuC OS=Vibrio cholerae serotype O1 (strain ATCC 39315 / El Tor Inaba N16961) OX=243277 GN=btuC PE=3 SV=2	55.5	10664900	10070100	9064950	9682350	1	0.944228	0.84998	0.907871	1	0.998675	0.96622	0.993088	1	1
btuC	Q9KSL2	Vitamin B12 import system permease protein BtuC OS=Vibrio cholerae serotype O1 (strain ATCC 39315 / El Tor Inaba N16961) OX=243277 GN=btuC PE=3 SV=2	58.6	10889300	11187000	10968300	10108100	1	1.02734	1.00725	0.92826	1	1.05101	1.09548	0.958819	1	1
btuD	Q9KSL1	Vitamin B12 import ATP-binding protein BtuD OS=Vibrio cholerae serotype O1 (strain ATCC 39315 / El Tor Inaba N16961) OX=243277 GN=btuD PE=3 SV=1	37	98850000	134714000	97906900	114112000	1	1.36281	0.990459	1.1544	1	1.25391	0.917745	1.00941	2	2
btuD	Q9KSL1	Vitamin B12 import ATP-binding protein BtuD OS=Vibrio cholerae serotype O1 (strain ATCC 39315 / El Tor Inaba N16961) OX=243277 GN=btuD PE=3 SV=1	40.4	136345000	106572000	121265000	108751000	1	0.781635	0.889398	0.797616	1	0.927859	0.934066	0.854838	2	2
btuD	Q9KSL1	Vitamin B12 import ATP-binding protein BtuD OS=Vibrio cholerae serotype O1 (strain ATCC 39315 / El Tor Inaba N16961) OX=243277 GN=btuD PE=3 SV=1	44	96181300	91771800	85862400	100358000	1	0.954154	0.892714	1.04343	1	0.954106	0.915226	1.01918	4	4
btuD	Q9KSL1	Vitamin B12 import ATP-binding protein BtuD OS=Vibrio cholerae serotype O1 (strain ATCC 39315 / El Tor Inaba N16961) OX=243277 GN=btuD PE=3 SV=1	46.9	95514500	86974200	94978900	92689200	1	0.910586	0.994392	0.97042	1	0.965613	1.02938	1.02859	4	4
btuD	Q9KSL1	Vitamin B12 import ATP-binding protein BtuD OS=Vibrio cholerae serotype O1 (strain ATCC 39315 / El Tor Inaba N16961) OX=243277 GN=btuD PE=3 SV=1	49.8	33717900	35638700	34479200	30767700	1	1.05697	1.02258	0.912503	1	0.982131	1.03733	0.977449	1	1
btuD	Q9KSL1	Vitamin B12 import ATP-binding protein BtuD OS=Vibrio cholerae serotype O1 (strain ATCC 39315 / El Tor Inaba N16961) OX=243277 GN=btuD PE=3 SV=1	52.9	18530800	19046100	17508900	17222800	1	1.02781	0.944854	0.929415	1	0.953764	0.97421	1.09285	1	1
btuD	Q9KSL1	Vitamin B12 import ATP-binding protein BtuD OS=Vibrio cholerae serotype O1 (strain ATCC 39315 / El Tor Inaba N16961) OX=243277 GN=btuD PE=3 SV=1	55.5	12429600	10827300	10358700	11006200	1	0.87109	0.83339	0.885483	1	0.92132	0.947361	0.968599	1	1
btuD	Q9KSL1	Vitamin B12 import ATP-binding protein BtuD OS=Vibrio cholerae serotype O1 (strain ATCC 39315 / El Tor Inaba N16961) OX=243277 GN=btuD PE=3 SV=1	58.6	10677000	7696960	7145540	9188020	1	0.720892	0.669246	0.860543	1	0.737505	0.727863	0.888873	1	1
btuF	Q9KPI6	Vitamin B12-binding protein OS=Vibrio cholerae serotype O1 (strain ATCC 39315 / El Tor Inaba N16961) OX=243277 GN=btuF PE=3 SV=1	37	259271000	290685000	305965000	304072000	1	1.12116	1.1801	1.1728	1	1.03157	1.09346	1.0255	5	5
btuF	Q9KPI6	Vitamin B12-binding protein OS=Vibrio cholerae serotype O1 (strain ATCC 39315 / El Tor Inaba N16961) OX=243277 GN=btuF PE=3 SV=1	40.4	328763000	284204000	315224000	340238000	1	0.864465	0.958818	1.0349	1	1.02618	1.00697	1.10915	5	5
btuF	Q9KPI6	Vitamin B12-binding protein OS=Vibrio cholerae serotype O1 (strain ATCC 39315 / El Tor Inaba N16961) OX=243277 GN=btuF PE=3 SV=1	44	25555300	25012500	25173900	25336100	1	0.97876	0.985076	0.991423	1	0.978711	1.00992	0.968389	1	1
btuF	Q9KPI6	Vitamin B12-binding protein OS=Vibrio cholerae serotype O1 (strain ATCC 39315 / El Tor Inaba N16961) OX=243277 GN=btuF PE=3 SV=1	46.9	24668700	21218100	24711200	24619900	1	0.860122	1.00172	0.998022	1	0.9121	1.03697	1.05784	1	1
btuF	Q9KPI6	Vitamin B12-binding protein OS=Vibrio cholerae serotype O1 (strain ATCC 39315 / El Tor Inaba N16961) OX=243277 GN=btuF PE=3 SV=1	49.8	266795000	309526000	248457000	292460000	1	1.16016	0.931266	1.0962	1	1.07802	0.944704	1.17422	4	4
btuF	Q9KPI6	Vitamin B12-binding protein OS=Vibrio cholerae serotype O1 (strain ATCC 39315 / El Tor Inaba N16961) OX=243277 GN=btuF PE=3 SV=1	52.9	214594000	250921000	186309000	232812000	1	1.16928	0.868193	1.0849	1	1.08505	0.895167	1.27567	4	4
btuF	Q9KPI6	Vitamin B12-binding protein OS=Vibrio cholerae serotype O1 (strain ATCC 39315 / El Tor Inaba N16961) OX=243277 GN=btuF PE=3 SV=1	55.5	208846000	183319000	165161000	192829000	1	0.877771	0.790827	0.923307	1	0.928386	0.898977	1.00997	3	3
btuF	Q9KPI6	Vitamin B12-binding protein OS=Vibrio cholerae serotype O1 (strain ATCC 39315 / El Tor Inaba N16961) OX=243277 GN=btuF PE=3 SV=1	58.6	155777000	145462000	149650000	151207000	1	0.933784	0.960668	0.970663	1	0.955303	1.04481	1.00262	3	3
btuF	Q9KPI6	Vitamin B12-binding protein OS=Vibrio cholerae serotype O1 (strain ATCC 39315 / El Tor Inaba N16961) OX=243277 GN=btuF PE=3 SV=1	62	51793000	52251200	46014500	40069300	1	1.00885	0.888431	0.773643	1	0.984862	0.937414	0.80788	2	2
btuF	Q9KPI6	Vitamin B12-binding protein OS=Vibrio cholerae serotype O1 (strain ATCC 39315 / El Tor Inaba N16961) OX=243277 GN=btuF PE=3 SV=1	66.3	11612500	11220300	13481000	13047300	1	0.966226	1.1609	1.12356	1	0.962097	1.11871	0.964931	2	2
cap2	Q9KVG6	CD-NTase-associated protein 2 OS=Vibrio cholerae serotype O1 (strain ATCC 39315 / El Tor Inaba N16961) OX=243277 GN=cap2 PE=3 SV=1	37	939954000	1036500000	1063120000	1071890000	1	1.10271	1.13103	1.14036	1	1.01459	1.048	0.997144	10	12
cap2	Q9KVG6	CD-NTase-associated protein 2 OS=Vibrio cholerae serotype O1 (strain ATCC 39315 / El Tor Inaba N16961) OX=243277 GN=cap2 PE=3 SV=1	40.4	1030870000	911334000	989298000	1005600000	1	0.884044	0.959673	0.975487	1	1.04943	1.00787	1.04547	10	12
cap2	Q9KVG6	CD-NTase-associated protein 2 OS=Vibrio cholerae serotype O1 (strain ATCC 39315 / El Tor Inaba N16961) OX=243277 GN=cap2 PE=3 SV=1	44	800986000	781272000	790957000	820247000	1	0.975388	0.987479	1.02405	1	0.975339	1.01238	1.00026	11	11
cap2	Q9KVG6	CD-NTase-associated protein 2 OS=Vibrio cholerae serotype O1 (strain ATCC 39315 / El Tor Inaba N16961) OX=243277 GN=cap2 PE=3 SV=1	46.9	682084000	733628000	742530000	732290000	1	1.07557	1.08862	1.07361	1	1.14057	1.12693	1.13796	11	11
cap2	Q9KVG6	CD-NTase-associated protein 2 OS=Vibrio cholerae serotype O1 (strain ATCC 39315 / El Tor Inaba N16961) OX=243277 GN=cap2 PE=3 SV=1	49.8	251239000	316054000	278752000	207262000	1	1.25798	1.10951	0.82496	1	1.16891	1.12552	0.883674	5	5
cap2	Q9KVG6	CD-NTase-associated protein 2 OS=Vibrio cholerae serotype O1 (strain ATCC 39315 / El Tor Inaba N16961) OX=243277 GN=cap2 PE=3 SV=1	52.9	80998800	98547900	75702900	54668500	1	1.21666	0.934618	0.67493	1	1.12901	0.963655	0.793615	5	5
cap2	Q9KVG6	CD-NTase-associated protein 2 OS=Vibrio cholerae serotype O1 (strain ATCC 39315 / El Tor Inaba N16961) OX=243277 GN=cap2 PE=3 SV=1	55.5	3823650	3954540	3475410	3677590	1	1.03423	0.908925	0.961801	1	1.09387	1.03323	1.05208	1	1
cap2	Q9KVG6	CD-NTase-associated protein 2 OS=Vibrio cholerae serotype O1 (strain ATCC 39315 / El Tor Inaba N16961) OX=243277 GN=cap2 PE=3 SV=1	58.6	3017360	3228230	3242690	4544600	1	1.06989	1.07468	1.50615	1	1.09454	1.16881	1.55574	1	1
cap2	Q9KVG6	CD-NTase-associated protein 2 OS=Vibrio cholerae serotype O1 (strain ATCC 39315 / El Tor Inaba N16961) OX=243277 GN=cap2 PE=3 SV=1	62	32497500	19456200	18289100	19885800	1	0.598698	0.562785	0.611918	1	0.584465	0.593813	0.638998	2	2
cap2	Q9KVG6	CD-NTase-associated protein 2 OS=Vibrio cholerae serotype O1 (strain ATCC 39315 / El Tor Inaba N16961) OX=243277 GN=cap2 PE=3 SV=1	66.3	9893540	9880070	10336900	12995200	1	0.998639	1.04481	1.3135	1	0.994371	1.00684	1.12806	2	2
cap3	Q9KVG5	CD-NTase-associated protein 3 OS=Vibrio cholerae serotype O1 (strain ATCC 39315 / El Tor Inaba N16961) OX=243277 GN=cap3 PE=3 SV=1	37	62010600	63210800	69555300	68796300	1	1.01935	1.12167	1.10943	1	0.937896	1.03932	0.970093	3	3
cap3	Q9KVG5	CD-NTase-associated protein 3 OS=Vibrio cholerae serotype O1 (strain ATCC 39315 / El Tor Inaba N16961) OX=243277 GN=cap3 PE=3 SV=1	40.4	69055000	61703400	68322100	73280100	1	0.89354	0.989387	1.06118	1	1.0607	1.03908	1.13731	3	3
cap3	Q9KVG5	CD-NTase-associated protein 3 OS=Vibrio cholerae serotype O1 (strain ATCC 39315 / El Tor Inaba N16961) OX=243277 GN=cap3 PE=3 SV=1	44	131692000	132639000	133376000	135903000	1	1.00719	1.01279	1.03198	1	1.00714	1.03833	1.008	3	3
cap3	Q9KVG5	CD-NTase-associated protein 3 OS=Vibrio cholerae serotype O1 (strain ATCC 39315 / El Tor Inaba N16961) OX=243277 GN=cap3 PE=3 SV=1	46.9	133206000	134464000	133158000	132517000	1	1.00944	0.99964	0.994828	1	1.07044	1.03482	1.05446	3	3
cap3	Q9KVG5	CD-NTase-associated protein 3 OS=Vibrio cholerae serotype O1 (strain ATCC 39315 / El Tor Inaba N16961) OX=243277 GN=cap3 PE=3 SV=1	49.8	216912000	240142000	226848000	208831000	1	1.10709	1.04581	0.962745	1	1.02871	1.0609	1.03127	3	3
cap3	Q9KVG5	CD-NTase-associated protein 3 OS=Vibrio cholerae serotype O1 (strain ATCC 39315 / El Tor Inaba N16961) OX=243277 GN=cap3 PE=3 SV=1	52.9	96219800	106574000	95760100	69988400	1	1.10761	0.995222	0.72738	1	1.02782	1.02614	0.85529	3	3
cap3	Q9KVG5	CD-NTase-associated protein 3 OS=Vibrio cholerae serotype O1 (strain ATCC 39315 / El Tor Inaba N16961) OX=243277 GN=cap3 PE=3 SV=1	55.5	14196700	14665100	12716700	11171800	1	1.03299	0.89575	0.786929	1	1.09256	1.01825	0.860795	1	1
cap3	Q9KVG5	CD-NTase-associated protein 3 OS=Vibrio cholerae serotype O1 (strain ATCC 39315 / El Tor Inaba N16961) OX=243277 GN=cap3 PE=3 SV=1	58.6	10823600	10897600	10102000	11157300	1	1.00684	0.933331	1.03083	1	1.03004	1.01508	1.06477	1	1
capV	Q9KVG8	cGAMP-activated phospholipase OS=Vibrio cholerae serotype O1 (strain ATCC 39315 / El Tor Inaba N16961) OX=243277 GN=capV PE=1 SV=1	37	1340360000	1476230000	1458930000	1567750000	1	1.10137	1.08846	1.16965	1	1.01336	1.00855	1.02275	15	22
capV	Q9KVG8	cGAMP-activated phospholipase OS=Vibrio cholerae serotype O1 (strain ATCC 39315 / El Tor Inaba N16961) OX=243277 GN=capV PE=1 SV=1	40.4	1614110000	1375240000	1537720000	1536710000	1	0.852011	0.952674	0.952048	1	1.0114	1.00052	1.02035	15	22
capV	Q9KVG8	cGAMP-activated phospholipase OS=Vibrio cholerae serotype O1 (strain ATCC 39315 / El Tor Inaba N16961) OX=243277 GN=capV PE=1 SV=1	44	1336820000	1292610000	1260100000	1362940000	1	0.966929	0.94261	1.01954	1	0.96688	0.96638	0.995852	13	23
capV	Q9KVG8	cGAMP-activated phospholipase OS=Vibrio cholerae serotype O1 (strain ATCC 39315 / El Tor Inaba N16961) OX=243277 GN=capV PE=1 SV=1	46.9	1292950000	1313650000	1286700000	1293050000	1	1.01601	0.995166	1.00008	1	1.07741	1.03019	1.06002	13	23
capV	Q9KVG8	cGAMP-activated phospholipase OS=Vibrio cholerae serotype O1 (strain ATCC 39315 / El Tor Inaba N16961) OX=243277 GN=capV PE=1 SV=1	49.8	1022550000	1049450000	993177000	962873000	1	1.02631	0.971275	0.941639	1	0.953641	0.98529	1.00866	12	17
capV	Q9KVG8	cGAMP-activated phospholipase OS=Vibrio cholerae serotype O1 (strain ATCC 39315 / El Tor Inaba N16961) OX=243277 GN=capV PE=1 SV=1	52.9	694656000	746956000	667511000	656896000	1	1.07529	0.960923	0.945642	1	0.997825	0.990778	1.11193	12	17
capV	Q9KVG8	cGAMP-activated phospholipase OS=Vibrio cholerae serotype O1 (strain ATCC 39315 / El Tor Inaba N16961) OX=243277 GN=capV PE=1 SV=1	55.5	369792000	336852000	321788000	330112000	1	0.910923	0.870186	0.892696	1	0.96345	0.98919	0.976489	10	11
capV	Q9KVG8	cGAMP-activated phospholipase OS=Vibrio cholerae serotype O1 (strain ATCC 39315 / El Tor Inaba N16961) OX=243277 GN=capV PE=1 SV=1	58.6	297301000	298080000	276636000	308020000	1	1.00262	0.930491	1.03605	1	1.02573	1.01199	1.07016	10	11
capV	Q9KVG8	cGAMP-activated phospholipase OS=Vibrio cholerae serotype O1 (strain ATCC 39315 / El Tor Inaba N16961) OX=243277 GN=capV PE=1 SV=1	62	290949000	300893000	274032000	279686000	1	1.03418	0.941856	0.961289	1	1.00959	0.993784	1.00383	9	11
capV	Q9KVG8	cGAMP-activated phospholipase OS=Vibrio cholerae serotype O1 (strain ATCC 39315 / El Tor Inaba N16961) OX=243277 GN=capV PE=1 SV=1	66.3	217370000	222750000	218680000	219772000	1	1.02475	1.00603	1.01105	1	1.02037	0.969462	0.868309	9	11
carA	Q9KPH8	Carbamoyl-phosphate synthase small chain OS=Vibrio cholerae serotype O1 (strain ATCC 39315 / El Tor Inaba N16961) OX=243277 GN=carA PE=3 SV=1	37	1302830000	1440250000	1466980000	1530240000	1	1.10548	1.12599	1.17455	1	1.01714	1.04333	1.02704	12	20
carA	Q9KPH8	Carbamoyl-phosphate synthase small chain OS=Vibrio cholerae serotype O1 (strain ATCC 39315 / El Tor Inaba N16961) OX=243277 GN=carA PE=3 SV=1	40.4	1607370000	1383720000	1553030000	1493000000	1	0.86086	0.966193	0.928847	1	1.0219	1.01472	0.995483	12	20
carA	Q9KPH8	Carbamoyl-phosphate synthase small chain OS=Vibrio cholerae serotype O1 (strain ATCC 39315 / El Tor Inaba N16961) OX=243277 GN=carA PE=3 SV=1	44	1072670000	1042940000	1023120000	1052970000	1	0.972284	0.953807	0.981635	1	0.972235	0.977859	0.958828	11	20
carA	Q9KPH8	Carbamoyl-phosphate synthase small chain OS=Vibrio cholerae serotype O1 (strain ATCC 39315 / El Tor Inaba N16961) OX=243277 GN=carA PE=3 SV=1	46.9	1054530000	996154000	1036200000	973489000	1	0.944643	0.982618	0.92315	1	1.00173	1.0172	0.978485	11	20
carA	Q9KPH8	Carbamoyl-phosphate synthase small chain OS=Vibrio cholerae serotype O1 (strain ATCC 39315 / El Tor Inaba N16961) OX=243277 GN=carA PE=3 SV=1	49.8	935304000	946391000	889167000	806719000	1	1.01185	0.950672	0.862521	1	0.940212	0.96439	0.923908	8	15
carA	Q9KPH8	Carbamoyl-phosphate synthase small chain OS=Vibrio cholerae serotype O1 (strain ATCC 39315 / El Tor Inaba N16961) OX=243277 GN=carA PE=3 SV=1	52.9	615564000	636678000	552158000	399620000	1	1.0343	0.896995	0.649193	1	0.959789	0.924864	0.763353	8	15
carA	Q9KPH8	Carbamoyl-phosphate synthase small chain OS=Vibrio cholerae serotype O1 (strain ATCC 39315 / El Tor Inaba N16961) OX=243277 GN=carA PE=3 SV=1	55.5	471641000	431914000	383368000	259823000	1	0.915769	0.812839	0.550891	1	0.968575	0.923999	0.602601	6	9
carA	Q9KPH8	Carbamoyl-phosphate synthase small chain OS=Vibrio cholerae serotype O1 (strain ATCC 39315 / El Tor Inaba N16961) OX=243277 GN=carA PE=3 SV=1	58.6	178950000	171276000	158816000	128430000	1	0.957117	0.887488	0.717687	1	0.979173	0.96522	0.741314	6	9
carA	Q9KPH8	Carbamoyl-phosphate synthase small chain OS=Vibrio cholerae serotype O1 (strain ATCC 39315 / El Tor Inaba N16961) OX=243277 GN=carA PE=3 SV=1	62	31134200	28775400	29434000	28104300	1	0.924238	0.945391	0.902683	1	0.902265	0.997514	0.94263	3	4
carA	Q9KPH8	Carbamoyl-phosphate synthase small chain OS=Vibrio cholerae serotype O1 (strain ATCC 39315 / El Tor Inaba N16961) OX=243277 GN=carA PE=3 SV=1	66.3	16978900	18979400	17565800	20087700	1	1.11782	1.03457	1.1831	1	1.11305	0.996964	1.01607	3	4
carB	Q9KPH9	Carbamoyl-phosphate synthase large chain OS=Vibrio cholerae serotype O1 (strain ATCC 39315 / El Tor Inaba N16961) OX=243277 GN=carB PE=3 SV=1	37	4812280000	5248380000	5394310000	5628920000	1	1.09062	1.12095	1.1697	1	1.00347	1.03865	1.02279	56	93
carB	Q9KPH9	Carbamoyl-phosphate synthase large chain OS=Vibrio cholerae serotype O1 (strain ATCC 39315 / El Tor Inaba N16961) OX=243277 GN=carB PE=3 SV=1	40.4	5886830000	5079570000	5742940000	5528760000	1	0.86287	0.975557	0.939174	1	1.02429	1.02455	1.00655	56	93
carB	Q9KPH9	Carbamoyl-phosphate synthase large chain OS=Vibrio cholerae serotype O1 (strain ATCC 39315 / El Tor Inaba N16961) OX=243277 GN=carB PE=3 SV=1	44	4948230000	4789760000	4718600000	4884790000	1	0.967974	0.953594	0.987179	1	0.967926	0.97764	0.964244	53	95
carB	Q9KPH9	Carbamoyl-phosphate synthase large chain OS=Vibrio cholerae serotype O1 (strain ATCC 39315 / El Tor Inaba N16961) OX=243277 GN=carB PE=3 SV=1	46.9	5028940000	4752120000	4881930000	4660310000	1	0.944955	0.970767	0.926698	1	1.00206	1.00493	0.982246	53	95
carB	Q9KPH9	Carbamoyl-phosphate synthase large chain OS=Vibrio cholerae serotype O1 (strain ATCC 39315 / El Tor Inaba N16961) OX=243277 GN=carB PE=3 SV=1	49.8	5058150000	5061270000	4731910000	4273520000	1	1.00062	0.935502	0.844878	1	0.92977	0.949001	0.90501	49	83
carB	Q9KPH9	Carbamoyl-phosphate synthase large chain OS=Vibrio cholerae serotype O1 (strain ATCC 39315 / El Tor Inaba N16961) OX=243277 GN=carB PE=3 SV=1	52.9	3046770000	3198780000	2849220000	1887640000	1	1.04989	0.935161	0.619554	1	0.974257	0.964215	0.728503	49	83
carB	Q9KPH9	Carbamoyl-phosphate synthase large chain OS=Vibrio cholerae serotype O1 (strain ATCC 39315 / El Tor Inaba N16961) OX=243277 GN=carB PE=3 SV=1	55.5	2069080000	1869600000	1664040000	1076730000	1	0.90359	0.804241	0.520391	1	0.955694	0.914227	0.569237	38	46
carB	Q9KPH9	Carbamoyl-phosphate synthase large chain OS=Vibrio cholerae serotype O1 (strain ATCC 39315 / El Tor Inaba N16961) OX=243277 GN=carB PE=3 SV=1	58.6	752734000	710001000	642040000	521131000	1	0.94323	0.852944	0.692318	1	0.964967	0.927651	0.71511	38	46
carB	Q9KPH9	Carbamoyl-phosphate synthase large chain OS=Vibrio cholerae serotype O1 (strain ATCC 39315 / El Tor Inaba N16961) OX=243277 GN=carB PE=3 SV=1	62	597403000	621558000	539837000	479277000	1	1.04043	0.90364	0.802267	1	1.0157	0.953461	0.837771	28	30
carB	Q9KPH9	Carbamoyl-phosphate synthase large chain OS=Vibrio cholerae serotype O1 (strain ATCC 39315 / El Tor Inaba N16961) OX=243277 GN=carB PE=3 SV=1	66.3	279443000	282612000	290059000	336112000	1	1.01134	1.03799	1.20279	1	1.00702	1.00026	1.03298	28	30
cca	Q9KPC6	Multifunctional CCA protein OS=Vibrio cholerae serotype O1 (strain ATCC 39315 / El Tor Inaba N16961) OX=243277 GN=cca PE=3 SV=1	37	176967000	193378000	201168000	216000000	1	1.09273	1.13675	1.22057	1	1.00541	1.0533	1.06727	5	5
cca	Q9KPC6	Multifunctional CCA protein OS=Vibrio cholerae serotype O1 (strain ATCC 39315 / El Tor Inaba N16961) OX=243277 GN=cca PE=3 SV=1	40.4	231958000	189393000	221852000	215516000	1	0.816497	0.956432	0.929116	1	0.969243	1.00447	0.995772	5	5
cca	Q9KPC6	Multifunctional CCA protein OS=Vibrio cholerae serotype O1 (strain ATCC 39315 / El Tor Inaba N16961) OX=243277 GN=cca PE=3 SV=1	44	105856000	108422000	109877000	118942000	1	1.02424	1.03799	1.12362	1	1.02419	1.06416	1.09752	5	5
cca	Q9KPC6	Multifunctional CCA protein OS=Vibrio cholerae serotype O1 (strain ATCC 39315 / El Tor Inaba N16961) OX=243277 GN=cca PE=3 SV=1	46.9	110920000	104780000	116602000	110379000	1	0.944645	1.05123	0.995123	1	1.00173	1.08822	1.05477	5	5
cca	Q9KPC6	Multifunctional CCA protein OS=Vibrio cholerae serotype O1 (strain ATCC 39315 / El Tor Inaba N16961) OX=243277 GN=cca PE=3 SV=1	49.8	110302000	131973000	121905000	112037000	1	1.19647	1.10519	1.01573	1	1.11176	1.12114	1.08802	5	5
cca	Q9KPC6	Multifunctional CCA protein OS=Vibrio cholerae serotype O1 (strain ATCC 39315 / El Tor Inaba N16961) OX=243277 GN=cca PE=3 SV=1	52.9	54202000	62476900	54145400	51513400	1	1.15267	0.998956	0.950397	1	1.06963	1.02999	1.11752	5	5
cca	Q9KPC6	Multifunctional CCA protein OS=Vibrio cholerae serotype O1 (strain ATCC 39315 / El Tor Inaba N16961) OX=243277 GN=cca PE=3 SV=1	55.5	19488600	20941000	17054300	19957700	1	1.07453	0.875091	1.02407	1	1.13649	0.994765	1.12019	2	2
cca	Q9KPC6	Multifunctional CCA protein OS=Vibrio cholerae serotype O1 (strain ATCC 39315 / El Tor Inaba N16961) OX=243277 GN=cca PE=3 SV=1	58.6	16502900	16398100	16011300	14735100	1	0.99365	0.970211	0.892879	1	1.01655	1.05519	0.922274	2	2
cca	Q9KPC6	Multifunctional CCA protein OS=Vibrio cholerae serotype O1 (strain ATCC 39315 / El Tor Inaba N16961) OX=243277 GN=cca PE=3 SV=1	62	10080300	9210890	8505040	8370950	1	0.913752	0.843729	0.830427	1	0.892028	0.890247	0.867177	1	1
cca	Q9KPC6	Multifunctional CCA protein OS=Vibrio cholerae serotype O1 (strain ATCC 39315 / El Tor Inaba N16961) OX=243277 GN=cca PE=3 SV=1	66.3	5412440	5532840	5687660	6469360	1	1.02225	1.05085	1.19528	1	1.01788	1.01266	1.02653	1	1
ccmA	Q9KQE3	Cytochrome c biogenesis ATP-binding export protein CcmA OS=Vibrio cholerae serotype O1 (strain ATCC 39315 / El Tor Inaba N16961) OX=243277 GN=ccmA PE=3 SV=1	37	86716600	100785000	95184600	107031000	1	1.16223	1.09765	1.23426	1	1.06936	1.01707	1.07925	2	2
ccmA	Q9KQE3	Cytochrome c biogenesis ATP-binding export protein CcmA OS=Vibrio cholerae serotype O1 (strain ATCC 39315 / El Tor Inaba N16961) OX=243277 GN=ccmA PE=3 SV=1	40.4	104930000	95257000	105765000	103145000	1	0.907815	1.00796	0.982989	1	1.07764	1.05858	1.05351	2	2
ccmA	Q9KQE3	Cytochrome c biogenesis ATP-binding export protein CcmA OS=Vibrio cholerae serotype O1 (strain ATCC 39315 / El Tor Inaba N16961) OX=243277 GN=ccmA PE=3 SV=1	44	62993000	62549700	64203000	68222000	1	0.992963	1.01921	1.08301	1	0.992913	1.04491	1.05785	3	3
ccmA	Q9KQE3	Cytochrome c biogenesis ATP-binding export protein CcmA OS=Vibrio cholerae serotype O1 (strain ATCC 39315 / El Tor Inaba N16961) OX=243277 GN=ccmA PE=3 SV=1	46.9	70320800	68388200	62984400	62317500	1	0.972517	0.895672	0.886189	1	1.03129	0.927191	0.939308	3	3
ccmA	Q9KQE3	Cytochrome c biogenesis ATP-binding export protein CcmA OS=Vibrio cholerae serotype O1 (strain ATCC 39315 / El Tor Inaba N16961) OX=243277 GN=ccmA PE=3 SV=1	49.8	36721800	44952900	36838200	39672000	1	1.22415	1.00317	1.08034	1	1.13747	1.01765	1.15723	2	2
ccmA	Q9KQE3	Cytochrome c biogenesis ATP-binding export protein CcmA OS=Vibrio cholerae serotype O1 (strain ATCC 39315 / El Tor Inaba N16961) OX=243277 GN=ccmA PE=3 SV=1	52.9	30192600	33526900	24990800	27598500	1	1.11043	0.827713	0.914082	1	1.03044	0.853429	1.07482	2	2
ccmA	Q9KQE3	Cytochrome c biogenesis ATP-binding export protein CcmA OS=Vibrio cholerae serotype O1 (strain ATCC 39315 / El Tor Inaba N16961) OX=243277 GN=ccmA PE=3 SV=1	55.5	19397400	17923100	16389600	17727800	1	0.923995	0.844938	0.913927	1	0.977275	0.960489	0.999712	1	1
ccmA	Q9KQE3	Cytochrome c biogenesis ATP-binding export protein CcmA OS=Vibrio cholerae serotype O1 (strain ATCC 39315 / El Tor Inaba N16961) OX=243277 GN=ccmA PE=3 SV=1	58.6	17377700	16792300	15807800	17858700	1	0.966313	0.90966	1.02768	1	0.988582	0.989334	1.06151	1	1
ccmA	Q9KQE3	Cytochrome c biogenesis ATP-binding export protein CcmA OS=Vibrio cholerae serotype O1 (strain ATCC 39315 / El Tor Inaba N16961) OX=243277 GN=ccmA PE=3 SV=1	62	30456800	30124600	27912200	29467600	1	0.989093	0.916452	0.967521	1	0.965578	0.96698	1.01034	2	3
ccmA	Q9KQE3	Cytochrome c biogenesis ATP-binding export protein CcmA OS=Vibrio cholerae serotype O1 (strain ATCC 39315 / El Tor Inaba N16961) OX=243277 GN=ccmA PE=3 SV=1	66.3	26881900	30749400	33090300	33432900	1	1.14387	1.23095	1.2437	1	1.13898	1.18621	1.06811	2	3
ccmC	Q9KQE5	Heme exporter protein C OS=Vibrio cholerae serotype O1 (strain ATCC 39315 / El Tor Inaba N16961) OX=243277 GN=ccmC PE=3 SV=1	44	26232000	27843100	28433100	27856700	1	1.06142	1.08391	1.06194	1	1.06136	1.11124	1.03726	1	1
ccmC	Q9KQE5	Heme exporter protein C OS=Vibrio cholerae serotype O1 (strain ATCC 39315 / El Tor Inaba N16961) OX=243277 GN=ccmC PE=3 SV=1	46.9	38205800	35224700	34426300	34411800	1	0.921973	0.901075	0.900696	1	0.977688	0.932784	0.954685	1	1
ccmC	Q9KQE5	Heme exporter protein C OS=Vibrio cholerae serotype O1 (strain ATCC 39315 / El Tor Inaba N16961) OX=243277 GN=ccmC PE=3 SV=1	49.8	79831200	79933500	71762100	80471700	1	1.00128	0.898923	1.00802	1	0.930388	0.911894	1.07977	1	2
ccmC	Q9KQE5	Heme exporter protein C OS=Vibrio cholerae serotype O1 (strain ATCC 39315 / El Tor Inaba N16961) OX=243277 GN=ccmC PE=3 SV=1	52.9	55069900	58972700	58902800	51254400	1	1.07087	1.0696	0.930715	1	0.993724	1.10283	1.09438	1	2
ccmC	Q9KQE5	Heme exporter protein C OS=Vibrio cholerae serotype O1 (strain ATCC 39315 / El Tor Inaba N16961) OX=243277 GN=ccmC PE=3 SV=1	55.5	52842300	44724000	37618100	44601500	1	0.846367	0.711894	0.844049	1	0.895172	0.80925	0.923276	1	1
ccmC	Q9KQE5	Heme exporter protein C OS=Vibrio cholerae serotype O1 (strain ATCC 39315 / El Tor Inaba N16961) OX=243277 GN=ccmC PE=3 SV=1	58.6	33879300	33318300	36853600	32588700	1	0.983441	1.08779	0.961906	1	1.0061	1.18307	0.993573	1	1
ccmC	Q9KQE5	Heme exporter protein C OS=Vibrio cholerae serotype O1 (strain ATCC 39315 / El Tor Inaba N16961) OX=243277 GN=ccmC PE=3 SV=1	62	26134400	27069900	21795600	19984600	1	1.0358	0.833981	0.764686	1	1.01117	0.879962	0.798526	1	1
ccmC	Q9KQE5	Heme exporter protein C OS=Vibrio cholerae serotype O1 (strain ATCC 39315 / El Tor Inaba N16961) OX=243277 GN=ccmC PE=3 SV=1	66.3	16240200	17390100	19817500	18981600	1	1.07081	1.22027	1.1688	1	1.06623	1.17592	1.00379	1	1
ccmE	Q9KQE7	Cytochrome c-type biogenesis protein CcmE OS=Vibrio cholerae serotype O1 (strain ATCC 39315 / El Tor Inaba N16961) OX=243277 GN=ccmE PE=3 SV=1	37	378585000	390065000	388856000	415072000	1	1.03032	1.02713	1.09638	1	0.947988	0.951724	0.958682	5	9
ccmE	Q9KQE7	Cytochrome c-type biogenesis protein CcmE OS=Vibrio cholerae serotype O1 (strain ATCC 39315 / El Tor Inaba N16961) OX=243277 GN=ccmE PE=3 SV=1	40.4	439365000	380761000	412881000	428646000	1	0.866617	0.939722	0.975603	1	1.02874	0.986917	1.04559	5	9
ccmE	Q9KQE7	Cytochrome c-type biogenesis protein CcmE OS=Vibrio cholerae serotype O1 (strain ATCC 39315 / El Tor Inaba N16961) OX=243277 GN=ccmE PE=3 SV=1	44	389522000	366363000	367656000	380216000	1	0.940545	0.943865	0.976109	1	0.940498	0.967666	0.953431	5	11
ccmE	Q9KQE7	Cytochrome c-type biogenesis protein CcmE OS=Vibrio cholerae serotype O1 (strain ATCC 39315 / El Tor Inaba N16961) OX=243277 GN=ccmE PE=3 SV=1	46.9	403977000	370294000	369391000	363130000	1	0.916621	0.914386	0.898888	1	0.972013	0.946563	0.952768	5	11
ccmE	Q9KQE7	Cytochrome c-type biogenesis protein CcmE OS=Vibrio cholerae serotype O1 (strain ATCC 39315 / El Tor Inaba N16961) OX=243277 GN=ccmE PE=3 SV=1	49.8	437275000	438005000	403134000	415046000	1	1.00167	0.921923	0.949165	1	0.930748	0.935227	1.01672	6	10
ccmE	Q9KQE7	Cytochrome c-type biogenesis protein CcmE OS=Vibrio cholerae serotype O1 (strain ATCC 39315 / El Tor Inaba N16961) OX=243277 GN=ccmE PE=3 SV=1	52.9	338254000	345505000	333351000	302038000	1	1.02144	0.985505	0.892933	1	0.947852	1.01612	1.04995	6	10
ccmE	Q9KQE7	Cytochrome c-type biogenesis protein CcmE OS=Vibrio cholerae serotype O1 (strain ATCC 39315 / El Tor Inaba N16961) OX=243277 GN=ccmE PE=3 SV=1	55.5	393980000	352300000	327823000	346338000	1	0.894208	0.83208	0.879075	1	0.945771	0.945873	0.96159	4	8
ccmE	Q9KQE7	Cytochrome c-type biogenesis protein CcmE OS=Vibrio cholerae serotype O1 (strain ATCC 39315 / El Tor Inaba N16961) OX=243277 GN=ccmE PE=3 SV=1	58.6	336870000	329610000	284075000	314259000	1	0.978449	0.843278	0.932879	1	1.001	0.917138	0.963591	4	8
ccmE	Q9KQE7	Cytochrome c-type biogenesis protein CcmE OS=Vibrio cholerae serotype O1 (strain ATCC 39315 / El Tor Inaba N16961) OX=243277 GN=ccmE PE=3 SV=1	62	496407000	485280000	430892000	467589000	1	0.977585	0.868022	0.941947	1	0.954344	0.915879	0.983632	6	11
ccmE	Q9KQE7	Cytochrome c-type biogenesis protein CcmE OS=Vibrio cholerae serotype O1 (strain ATCC 39315 / El Tor Inaba N16961) OX=243277 GN=ccmE PE=3 SV=1	66.3	423569000	386427000	406449000	434042000	1	0.912312	0.959582	1.02473	1	0.908413	0.924705	0.880053	6	11
cdd	Q9KSM5	Cytidine deaminase OS=Vibrio cholerae serotype O1 (strain ATCC 39315 / El Tor Inaba N16961) OX=243277 GN=cdd PE=1 SV=1	37	449742000	483294000	501736000	512112000	1	1.0746	1.11561	1.13868	1	0.988729	1.03371	0.995671	4	9
cdd	Q9KSM5	Cytidine deaminase OS=Vibrio cholerae serotype O1 (strain ATCC 39315 / El Tor Inaba N16961) OX=243277 GN=cdd PE=1 SV=1	40.4	546140000	476075000	577677000	525085000	1	0.871709	1.05775	0.961448	1	1.03478	1.11087	1.03042	4	9
cdd	Q9KSM5	Cytidine deaminase OS=Vibrio cholerae serotype O1 (strain ATCC 39315 / El Tor Inaba N16961) OX=243277 GN=cdd PE=1 SV=1	44	427221000	426333000	420877000	437961000	1	0.997921	0.985151	1.02514	1	0.997871	1.00999	1.00132	6	9
cdd	Q9KSM5	Cytidine deaminase OS=Vibrio cholerae serotype O1 (strain ATCC 39315 / El Tor Inaba N16961) OX=243277 GN=cdd PE=1 SV=1	46.9	491889000	462946000	469650000	479896000	1	0.941159	0.954789	0.975618	1	0.998034	0.988387	1.0341	6	9
cdd	Q9KSM5	Cytidine deaminase OS=Vibrio cholerae serotype O1 (strain ATCC 39315 / El Tor Inaba N16961) OX=243277 GN=cdd PE=1 SV=1	49.8	598337000	627209000	576688000	595257000	1	1.04825	0.963818	0.994852	1	0.974034	0.977726	1.06566	4	9
cdd	Q9KSM5	Cytidine deaminase OS=Vibrio cholerae serotype O1 (strain ATCC 39315 / El Tor Inaba N16961) OX=243277 GN=cdd PE=1 SV=1	52.9	562016000	565948000	548381000	535098000	1	1.007	0.975739	0.952105	1	0.934452	1.00605	1.11953	4	9
cdd	Q9KSM5	Cytidine deaminase OS=Vibrio cholerae serotype O1 (strain ATCC 39315 / El Tor Inaba N16961) OX=243277 GN=cdd PE=1 SV=1	55.5	469999000	429779000	403999000	429609000	1	0.914425	0.859574	0.914064	1	0.967154	0.977126	0.999862	4	12
cdd	Q9KSM5	Cytidine deaminase OS=Vibrio cholerae serotype O1 (strain ATCC 39315 / El Tor Inaba N16961) OX=243277 GN=cdd PE=1 SV=1	58.6	484012000	464462000	418152000	454149000	1	0.959608	0.863929	0.938301	1	0.981723	0.939598	0.969191	4	12
cdd	Q9KSM5	Cytidine deaminase OS=Vibrio cholerae serotype O1 (strain ATCC 39315 / El Tor Inaba N16961) OX=243277 GN=cdd PE=1 SV=1	62	165275000	169389000	152583000	146614000	1	1.02489	0.923207	0.887091	1	1.00053	0.974107	0.926349	3	9
cdd	Q9KSM5	Cytidine deaminase OS=Vibrio cholerae serotype O1 (strain ATCC 39315 / El Tor Inaba N16961) OX=243277 GN=cdd PE=1 SV=1	66.3	151897000	151009000	174439000	169594000	1	0.994154	1.1484	1.11651	1	0.989906	1.10666	0.958876	3	9
cdgJ	Q9KVK6	Cyclic di-GMP phosphodiesterase CdgJ OS=Vibrio cholerae serotype O1 (strain ATCC 39315 / El Tor Inaba N16961) OX=243277 GN=cdgJ PE=1 SV=1	37	96679500	103368000	100859000	110831000	1	1.06918	1.04323	1.14638	1	0.983741	0.966642	1.0024	4	5
cdgJ	Q9KVK6	Cyclic di-GMP phosphodiesterase CdgJ OS=Vibrio cholerae serotype O1 (strain ATCC 39315 / El Tor Inaba N16961) OX=243277 GN=cdgJ PE=1 SV=1	40.4	114148000	90089800	111552000	108273000	1	0.789237	0.977258	0.948532	1	0.936883	1.02634	1.01658	4	5
cdgJ	Q9KVK6	Cyclic di-GMP phosphodiesterase CdgJ OS=Vibrio cholerae serotype O1 (strain ATCC 39315 / El Tor Inaba N16961) OX=243277 GN=cdgJ PE=1 SV=1	44	10407700	10763900	10003500	11407700	1	1.03422	0.961163	1.09608	1	1.03417	0.985401	1.07062	3	4
cdgJ	Q9KVK6	Cyclic di-GMP phosphodiesterase CdgJ OS=Vibrio cholerae serotype O1 (strain ATCC 39315 / El Tor Inaba N16961) OX=243277 GN=cdgJ PE=1 SV=1	46.9	9228400	9571650	9448790	10850400	1	1.03719	1.02388	1.17576	1	1.09987	1.05991	1.24624	3	4
cdpA	Q9KVL2	Cyclic di-GMP phosphodiesterase CdpA OS=Vibrio cholerae serotype O1 (strain ATCC 39315 / El Tor Inaba N16961) OX=243277 GN=cdpA PE=1 SV=1	37	193569000	208371000	214280000	222575000	1	1.07647	1.107	1.14985	1	0.990446	1.02573	1.00544	5	5
cdpA	Q9KVL2	Cyclic di-GMP phosphodiesterase CdpA OS=Vibrio cholerae serotype O1 (strain ATCC 39315 / El Tor Inaba N16961) OX=243277 GN=cdpA PE=1 SV=1	40.4	230853000	199236000	219364000	219209000	1	0.863043	0.950232	0.949561	1	1.0245	0.997955	1.01768	5	5
cdpA	Q9KVL2	Cyclic di-GMP phosphodiesterase CdpA OS=Vibrio cholerae serotype O1 (strain ATCC 39315 / El Tor Inaba N16961) OX=243277 GN=cdpA PE=1 SV=1	44	70170000	70935900	69226900	77167500	1	1.01091	0.98656	1.09972	1	1.01086	1.01144	1.07417	2	2
cdpA	Q9KVL2	Cyclic di-GMP phosphodiesterase CdpA OS=Vibrio cholerae serotype O1 (strain ATCC 39315 / El Tor Inaba N16961) OX=243277 GN=cdpA PE=1 SV=1	46.9	62808200	68392400	66873200	65425900	1	1.08891	1.06472	1.04168	1	1.15471	1.10219	1.10412	2	2
cgtA	Q9KUS8	GTPase Obg/CgtA OS=Vibrio cholerae serotype O1 (strain ATCC 39315 / El Tor Inaba N16961) OX=243277 GN=cgtA PE=1 SV=2	37	776422000	845456000	877566000	915654000	1	1.08891	1.13027	1.17933	1	1.0019	1.04729	1.03121	10	16
cgtA	Q9KUS8	GTPase Obg/CgtA OS=Vibrio cholerae serotype O1 (strain ATCC 39315 / El Tor Inaba N16961) OX=243277 GN=cgtA PE=1 SV=2	40.4	885499000	770403000	862329000	873220000	1	0.870021	0.973834	0.986133	1	1.03278	1.02274	1.05688	10	16
cgtA	Q9KUS8	GTPase Obg/CgtA OS=Vibrio cholerae serotype O1 (strain ATCC 39315 / El Tor Inaba N16961) OX=243277 GN=cgtA PE=1 SV=2	44	1088440000	1057280000	1061600000	1166950000	1	0.971372	0.975341	1.07213	1	0.971323	0.999936	1.04722	11	19
cgtA	Q9KUS8	GTPase Obg/CgtA OS=Vibrio cholerae serotype O1 (strain ATCC 39315 / El Tor Inaba N16961) OX=243277 GN=cgtA PE=1 SV=2	46.9	938998000	1004350000	979994000	999225000	1	1.0696	1.04366	1.06414	1	1.13423	1.08039	1.12793	11	19
cgtA	Q9KUS8	GTPase Obg/CgtA OS=Vibrio cholerae serotype O1 (strain ATCC 39315 / El Tor Inaba N16961) OX=243277 GN=cgtA PE=1 SV=2	49.8	506823000	647024000	608590000	447087000	1	1.27663	1.20079	0.882136	1	1.18624	1.21812	0.94492	6	11
cgtA	Q9KUS8	GTPase Obg/CgtA OS=Vibrio cholerae serotype O1 (strain ATCC 39315 / El Tor Inaba N16961) OX=243277 GN=cgtA PE=1 SV=2	52.9	151543000	192763000	160928000	84740700	1	1.272	1.06193	0.559186	1	1.18037	1.09492	0.657518	6	11
cgtA	Q9KUS8	GTPase Obg/CgtA OS=Vibrio cholerae serotype O1 (strain ATCC 39315 / El Tor Inaba N16961) OX=243277 GN=cgtA PE=1 SV=2	55.5	150206000	162753000	142922000	132285000	1	1.08353	0.951507	0.880691	1	1.14601	1.08163	0.963357	4	8
cgtA	Q9KUS8	GTPase Obg/CgtA OS=Vibrio cholerae serotype O1 (strain ATCC 39315 / El Tor Inaba N16961) OX=243277 GN=cgtA PE=1 SV=2	58.6	128620000	138977000	130487000	139347000	1	1.08052	1.01452	1.0834	1	1.10542	1.10337	1.11907	4	8
cgtA	Q9KUS8	GTPase Obg/CgtA OS=Vibrio cholerae serotype O1 (strain ATCC 39315 / El Tor Inaba N16961) OX=243277 GN=cgtA PE=1 SV=2	62	67914200	78048500	74182000	72493400	1	1.14922	1.09229	1.06743	1	1.1219	1.15251	1.11466	3	6
cgtA	Q9KUS8	GTPase Obg/CgtA OS=Vibrio cholerae serotype O1 (strain ATCC 39315 / El Tor Inaba N16961) OX=243277 GN=cgtA PE=1 SV=2	66.3	45438800	47248900	50531700	65686800	1	1.03984	1.11208	1.44561	1	1.03539	1.07166	1.24152	3	6
cheB1	Q9KQD8	Protein-glutamate methylesterase/protein-glutamine glutaminase 1 OS=Vibrio cholerae serotype O1 (strain ATCC 39315 / El Tor Inaba N16961) OX=243277 GN=cheB1 PE=3 SV=1	37	1426260000	1519960000	1510090000	1587510000	1	1.0657	1.05878	1.11306	1	0.980534	0.981047	0.973267	18	25
cheB1	Q9KQD8	Protein-glutamate methylesterase/protein-glutamine glutaminase 1 OS=Vibrio cholerae serotype O1 (strain ATCC 39315 / El Tor Inaba N16961) OX=243277 GN=cheB1 PE=3 SV=1	40.4	1675250000	1499050000	1628220000	1648440000	1	0.894822	0.971927	0.983996	1	1.06222	1.02074	1.05459	18	25
cheB1	Q9KQD8	Protein-glutamate methylesterase/protein-glutamine glutaminase 1 OS=Vibrio cholerae serotype O1 (strain ATCC 39315 / El Tor Inaba N16961) OX=243277 GN=cheB1 PE=3 SV=1	44	1304540000	1234870000	1217540000	1261470000	1	0.946594	0.93331	0.966985	1	0.946547	0.956845	0.944519	20	31
cheB1	Q9KQD8	Protein-glutamate methylesterase/protein-glutamine glutaminase 1 OS=Vibrio cholerae serotype O1 (strain ATCC 39315 / El Tor Inaba N16961) OX=243277 GN=cheB1 PE=3 SV=1	46.9	1253790000	1233990000	1218500000	1200690000	1	0.984208	0.971853	0.957648	1	1.04368	1.00605	1.01505	20	31
cheB1	Q9KQD8	Protein-glutamate methylesterase/protein-glutamine glutaminase 1 OS=Vibrio cholerae serotype O1 (strain ATCC 39315 / El Tor Inaba N16961) OX=243277 GN=cheB1 PE=3 SV=1	49.8	1190900000	1290010000	1214200000	1110100000	1	1.08322	1.01957	0.932152	1	1.00653	1.03428	0.998496	14	17
cheB1	Q9KQD8	Protein-glutamate methylesterase/protein-glutamine glutaminase 1 OS=Vibrio cholerae serotype O1 (strain ATCC 39315 / El Tor Inaba N16961) OX=243277 GN=cheB1 PE=3 SV=1	52.9	372037000	408401000	342433000	206205000	1	1.09774	0.920427	0.554259	1	1.01866	0.949024	0.651725	14	17
cheB1	Q9KQD8	Protein-glutamate methylesterase/protein-glutamine glutaminase 1 OS=Vibrio cholerae serotype O1 (strain ATCC 39315 / El Tor Inaba N16961) OX=243277 GN=cheB1 PE=3 SV=1	55.5	219965000	233808000	206686000	183383000	1	1.06293	0.939631	0.833692	1	1.12422	1.06813	0.911946	9	10
cheB1	Q9KQD8	Protein-glutamate methylesterase/protein-glutamine glutaminase 1 OS=Vibrio cholerae serotype O1 (strain ATCC 39315 / El Tor Inaba N16961) OX=243277 GN=cheB1 PE=3 SV=1	58.6	163034000	183050000	173669000	161519000	1	1.12277	1.06523	0.990707	1	1.14865	1.15853	1.02332	9	10
cheB1	Q9KQD8	Protein-glutamate methylesterase/protein-glutamine glutaminase 1 OS=Vibrio cholerae serotype O1 (strain ATCC 39315 / El Tor Inaba N16961) OX=243277 GN=cheB1 PE=3 SV=1	62	81801600	91067000	92679600	85292900	1	1.11327	1.13298	1.04268	1	1.0868	1.19545	1.08882	5	5
cheB1	Q9KQD8	Protein-glutamate methylesterase/protein-glutamine glutaminase 1 OS=Vibrio cholerae serotype O1 (strain ATCC 39315 / El Tor Inaba N16961) OX=243277 GN=cheB1 PE=3 SV=1	66.3	44713300	50306600	51420500	61016400	1	1.12509	1.15	1.36461	1	1.12028	1.10821	1.17196	5	5
cheB3	Q9KS59	Protein-glutamate methylesterase/protein-glutamine glutaminase 3 OS=Vibrio cholerae serotype O1 (strain ATCC 39315 / El Tor Inaba N16961) OX=243277 GN=cheB3 PE=3 SV=1	37	34880500	40428800	41472900	44020200	1	1.15907	1.189	1.26203	1	1.06644	1.10171	1.10353	2	2
cheB3	Q9KS59	Protein-glutamate methylesterase/protein-glutamine glutaminase 3 OS=Vibrio cholerae serotype O1 (strain ATCC 39315 / El Tor Inaba N16961) OX=243277 GN=cheB3 PE=3 SV=1	40.4	46522600	42548800	41426600	43673100	1	0.914583	0.890462	0.93875	1	1.08568	0.935183	1.0061	2	2
cheB3	Q9KS59	Protein-glutamate methylesterase/protein-glutamine glutaminase 3 OS=Vibrio cholerae serotype O1 (strain ATCC 39315 / El Tor Inaba N16961) OX=243277 GN=cheB3 PE=3 SV=1	44	4216790	4944420	5686970	5917070	1	1.17256	1.34865	1.40322	1	1.1725	1.38266	1.37062	1	1
cheB3	Q9KS59	Protein-glutamate methylesterase/protein-glutamine glutaminase 3 OS=Vibrio cholerae serotype O1 (strain ATCC 39315 / El Tor Inaba N16961) OX=243277 GN=cheB3 PE=3 SV=1	46.9	3792270	4905380	4698300	4928550	1	1.29352	1.23891	1.29963	1	1.37169	1.28251	1.37753	1	1
cheB3	Q9KS59	Protein-glutamate methylesterase/protein-glutamine glutaminase 3 OS=Vibrio cholerae serotype O1 (strain ATCC 39315 / El Tor Inaba N16961) OX=243277 GN=cheB3 PE=3 SV=1	55.5	16373000	14640600	12514600	9067880	1	0.894192	0.764344	0.553831	1	0.945754	0.868873	0.605817	1	1
cheB3	Q9KS59	Protein-glutamate methylesterase/protein-glutamine glutaminase 3 OS=Vibrio cholerae serotype O1 (strain ATCC 39315 / El Tor Inaba N16961) OX=243277 GN=cheB3 PE=3 SV=1	58.6	18737100	17676900	14500800	13916700	1	0.943417	0.773908	0.742735	1	0.965158	0.841693	0.767187	1	1
cheR1	Q9KQ06	Chemotaxis protein methyltransferase 1 OS=Vibrio cholerae serotype O1 (strain ATCC 39315 / El Tor Inaba N16961) OX=243277 GN=cheR1 PE=3 SV=1	37	1190940000	1335420000	1336350000	1418330000	1	1.12132	1.1221	1.19093	1	1.03171	1.03972	1.04136	13	16
cheR1	Q9KQ06	Chemotaxis protein methyltransferase 1 OS=Vibrio cholerae serotype O1 (strain ATCC 39315 / El Tor Inaba N16961) OX=243277 GN=cheR1 PE=3 SV=1	40.4	1411490000	1193770000	1347060000	1352530000	1	0.845752	0.954353	0.958229	1	1.00397	1.00228	1.02697	13	16
cheR1	Q9KQ06	Chemotaxis protein methyltransferase 1 OS=Vibrio cholerae serotype O1 (strain ATCC 39315 / El Tor Inaba N16961) OX=243277 GN=cheR1 PE=3 SV=1	44	1149460000	1176280000	1136490000	1291470000	1	1.02333	0.988716	1.12354	1	1.02328	1.01365	1.09744	13	17
cheR1	Q9KQ06	Chemotaxis protein methyltransferase 1 OS=Vibrio cholerae serotype O1 (strain ATCC 39315 / El Tor Inaba N16961) OX=243277 GN=cheR1 PE=3 SV=1	46.9	969162000	1036400000	1083700000	1075240000	1	1.06938	1.11818	1.10945	1	1.134	1.15753	1.17596	13	17
cheR1	Q9KQ06	Chemotaxis protein methyltransferase 1 OS=Vibrio cholerae serotype O1 (strain ATCC 39315 / El Tor Inaba N16961) OX=243277 GN=cheR1 PE=3 SV=1	49.8	980047000	1319260000	1181680000	907316000	1	1.34612	1.20574	0.925788	1	1.25081	1.22314	0.991679	11	13
cheR1	Q9KQ06	Chemotaxis protein methyltransferase 1 OS=Vibrio cholerae serotype O1 (strain ATCC 39315 / El Tor Inaba N16961) OX=243277 GN=cheR1 PE=3 SV=1	52.9	328467000	367929000	340089000	182834000	1	1.12014	1.03538	0.556628	1	1.03944	1.06755	0.654511	11	13
cheR1	Q9KQ06	Chemotaxis protein methyltransferase 1 OS=Vibrio cholerae serotype O1 (strain ATCC 39315 / El Tor Inaba N16961) OX=243277 GN=cheR1 PE=3 SV=1	55.5	122748000	123238000	127942000	114869000	1	1.00399	1.04231	0.935812	1	1.06189	1.18486	1.02365	6	6
cheR1	Q9KQ06	Chemotaxis protein methyltransferase 1 OS=Vibrio cholerae serotype O1 (strain ATCC 39315 / El Tor Inaba N16961) OX=243277 GN=cheR1 PE=3 SV=1	58.6	115568000	105170000	123872000	114387000	1	0.910027	1.07185	0.989781	1	0.930999	1.16573	1.02237	6	6
cheR1	Q9KQ06	Chemotaxis protein methyltransferase 1 OS=Vibrio cholerae serotype O1 (strain ATCC 39315 / El Tor Inaba N16961) OX=243277 GN=cheR1 PE=3 SV=1	62	39772700	44431400	39541400	39710900	1	1.11713	0.994184	0.998446	1	1.09057	1.049	1.04263	4	5
cheR1	Q9KQ06	Chemotaxis protein methyltransferase 1 OS=Vibrio cholerae serotype O1 (strain ATCC 39315 / El Tor Inaba N16961) OX=243277 GN=cheR1 PE=3 SV=1	66.3	29575900	26084300	27101900	28209100	1	0.881944	0.916351	0.953787	1	0.878176	0.883045	0.81913	4	5
citD	Q9KTU1	Citrate lyase acyl carrier protein OS=Vibrio cholerae serotype O1 (strain ATCC 39315 / El Tor Inaba N16961) OX=243277 GN=citD PE=3 SV=1	49.8	58966900	57282100	46235000	54755800	1	0.971428	0.784084	0.928585	1	0.902648	0.795398	0.994675	1	1
citD	Q9KTU1	Citrate lyase acyl carrier protein OS=Vibrio cholerae serotype O1 (strain ATCC 39315 / El Tor Inaba N16961) OX=243277 GN=citD PE=3 SV=1	52.9	49418100	48549900	42866500	48298200	1	0.982432	0.867425	0.977338	1	0.911657	0.894375	1.1492	1	1
citD	Q9KTU1	Citrate lyase acyl carrier protein OS=Vibrio cholerae serotype O1 (strain ATCC 39315 / El Tor Inaba N16961) OX=243277 GN=citD PE=3 SV=1	55.5	103825000	94042100	84200800	95017200	1	0.905775	0.810988	0.915167	1	0.958005	0.921895	1.00107	1	1
citD	Q9KTU1	Citrate lyase acyl carrier protein OS=Vibrio cholerae serotype O1 (strain ATCC 39315 / El Tor Inaba N16961) OX=243277 GN=citD PE=3 SV=1	58.6	96367400	83155600	81909800	97392900	1	0.862902	0.849974	1.01064	1	0.882788	0.924421	1.04391	1	1
clcA	Q9KM62	H(+)/Cl(-) exchange transporter ClcA OS=Vibrio cholerae serotype O1 (strain ATCC 39315 / El Tor Inaba N16961) OX=243277 GN=clcA PE=3 SV=1	37	7284480	7657750	8920410	9107670	1	1.05124	1.22458	1.25028	1	0.967235	1.13468	1.09326	1	1
clcA	Q9KM62	H(+)/Cl(-) exchange transporter ClcA OS=Vibrio cholerae serotype O1 (strain ATCC 39315 / El Tor Inaba N16961) OX=243277 GN=clcA PE=3 SV=1	40.4	9468580	7863240	8830600	8195830	1	0.830456	0.932621	0.865582	1	0.985813	0.97946	0.927679	1	1
clcA	Q9KM62	H(+)/Cl(-) exchange transporter ClcA OS=Vibrio cholerae serotype O1 (strain ATCC 39315 / El Tor Inaba N16961) OX=243277 GN=clcA PE=3 SV=1	44	28663900	36934400	34761100	31132700	1	1.28853	1.21271	1.08613	1	1.28847	1.24329	1.0609	2	2
clcA	Q9KM62	H(+)/Cl(-) exchange transporter ClcA OS=Vibrio cholerae serotype O1 (strain ATCC 39315 / El Tor Inaba N16961) OX=243277 GN=clcA PE=3 SV=1	46.9	34221700	25465100	23881800	23856100	1	0.744121	0.697855	0.697104	1	0.789089	0.722413	0.73889	2	2
clcA	Q9KM62	H(+)/Cl(-) exchange transporter ClcA OS=Vibrio cholerae serotype O1 (strain ATCC 39315 / El Tor Inaba N16961) OX=243277 GN=clcA PE=3 SV=1	49.8	26317900	26568800	24930000	24742900	1	1.00953	0.947264	0.940155	1	0.938056	0.960933	1.00707	1	1
clcA	Q9KM62	H(+)/Cl(-) exchange transporter ClcA OS=Vibrio cholerae serotype O1 (strain ATCC 39315 / El Tor Inaba N16961) OX=243277 GN=clcA PE=3 SV=1	52.9	20989600	21131800	19874900	18638100	1	1.00677	0.946893	0.887968	1	0.934246	0.976312	1.04412	1	1
clcA	Q9KM62	H(+)/Cl(-) exchange transporter ClcA OS=Vibrio cholerae serotype O1 (strain ATCC 39315 / El Tor Inaba N16961) OX=243277 GN=clcA PE=3 SV=1	55.5	19730000	19677700	17713700	19687700	1	0.997349	0.897805	0.997856	1	1.05486	1.02059	1.09152	1	1
clcA	Q9KM62	H(+)/Cl(-) exchange transporter ClcA OS=Vibrio cholerae serotype O1 (strain ATCC 39315 / El Tor Inaba N16961) OX=243277 GN=clcA PE=3 SV=1	58.6	18046300	17040100	14370600	16510400	1	0.944243	0.796318	0.914891	1	0.966004	0.866065	0.945011	1	1
clcA	Q9KM62	H(+)/Cl(-) exchange transporter ClcA OS=Vibrio cholerae serotype O1 (strain ATCC 39315 / El Tor Inaba N16961) OX=243277 GN=clcA PE=3 SV=1	62	4253970	4334920	4813520	3892070	1	1.01903	1.13154	0.914927	1	0.994803	1.19392	0.955416	1	1
clcA	Q9KM62	H(+)/Cl(-) exchange transporter ClcA OS=Vibrio cholerae serotype O1 (strain ATCC 39315 / El Tor Inaba N16961) OX=243277 GN=clcA PE=3 SV=1	66.3	3395900	3572270	4823610	3770590	1	1.05194	1.42042	1.11034	1	1.04744	1.3688	0.953577	1	1
clpB	Q9KU18	Chaperone protein ClpB OS=Vibrio cholerae serotype O1 (strain ATCC 39315 / El Tor Inaba N16961) OX=243277 GN=clpB PE=3 SV=1	37	8283140000	9264730000	9127570000	9799390000	1	1.1185	1.10195	1.18305	1	1.02912	1.02105	1.03447	59	124
clpB	Q9KU18	Chaperone protein ClpB OS=Vibrio cholerae serotype O1 (strain ATCC 39315 / El Tor Inaba N16961) OX=243277 GN=clpB PE=3 SV=1	40.4	10243800000	8665620000	9623170000	9930040000	1	0.845938	0.939414	0.969371	1	1.00419	0.986594	1.03891	59	124
clpB	Q9KU18	Chaperone protein ClpB OS=Vibrio cholerae serotype O1 (strain ATCC 39315 / El Tor Inaba N16961) OX=243277 GN=clpB PE=3 SV=1	44	7597160000	7706720000	7428900000	8066080000	1	1.01442	0.977852	1.06172	1	1.01437	1.00251	1.03706	60	126
clpB	Q9KU18	Chaperone protein ClpB OS=Vibrio cholerae serotype O1 (strain ATCC 39315 / El Tor Inaba N16961) OX=243277 GN=clpB PE=3 SV=1	46.9	7181210000	7174720000	7179640000	7327430000	1	0.999096	0.999781	1.02036	1	1.05947	1.03496	1.08152	60	126
clpB	Q9KU18	Chaperone protein ClpB OS=Vibrio cholerae serotype O1 (strain ATCC 39315 / El Tor Inaba N16961) OX=243277 GN=clpB PE=3 SV=1	49.8	5836700000	7033980000	6432140000	6429850000	1	1.20513	1.10202	1.10162	1	1.1198	1.11792	1.18003	45	80
clpB	Q9KU18	Chaperone protein ClpB OS=Vibrio cholerae serotype O1 (strain ATCC 39315 / El Tor Inaba N16961) OX=243277 GN=clpB PE=3 SV=1	52.9	1749910000	2012980000	1775130000	1603130000	1	1.15033	1.01441	0.916121	1	1.06746	1.04593	1.07722	45	80
clpB	Q9KU18	Chaperone protein ClpB OS=Vibrio cholerae serotype O1 (strain ATCC 39315 / El Tor Inaba N16961) OX=243277 GN=clpB PE=3 SV=1	55.5	1091990000	1122220000	1004130000	1195880000	1	1.02768	0.919541	1.09514	1	1.08694	1.04529	1.19793	36	52
clpB	Q9KU18	Chaperone protein ClpB OS=Vibrio cholerae serotype O1 (strain ATCC 39315 / El Tor Inaba N16961) OX=243277 GN=clpB PE=3 SV=1	58.6	876983000	928530000	875149000	1008370000	1	1.05878	0.997909	1.14982	1	1.08318	1.08531	1.18767	36	52
clpB	Q9KU18	Chaperone protein ClpB OS=Vibrio cholerae serotype O1 (strain ATCC 39315 / El Tor Inaba N16961) OX=243277 GN=clpB PE=3 SV=1	62	401295000	418931000	387317000	418286000	1	1.04395	0.965168	1.04234	1	1.01913	1.01838	1.08847	25	35
clpB	Q9KU18	Chaperone protein ClpB OS=Vibrio cholerae serotype O1 (strain ATCC 39315 / El Tor Inaba N16961) OX=243277 GN=clpB PE=3 SV=1	66.3	269231000	276044000	291961000	361490000	1	1.02531	1.08443	1.34268	1	1.02092	1.04501	1.15311	25	35
clpP	Q9KQS6	ATP-dependent Clp protease proteolytic subunit OS=Vibrio cholerae serotype O1 (strain ATCC 39315 / El Tor Inaba N16961) OX=243277 GN=clpP PE=3 SV=1	37	366933000	389689000	378381000	407353000	1	1.06202	1.0312	1.11016	1	0.977148	0.955494	0.97073	4	6
clpP	Q9KQS6	ATP-dependent Clp protease proteolytic subunit OS=Vibrio cholerae serotype O1 (strain ATCC 39315 / El Tor Inaba N16961) OX=243277 GN=clpP PE=3 SV=1	40.4	459194000	378259000	410764000	411816000	1	0.823746	0.894533	0.896824	1	0.977847	0.939458	0.961162	4	6
clpP	Q9KQS6	ATP-dependent Clp protease proteolytic subunit OS=Vibrio cholerae serotype O1 (strain ATCC 39315 / El Tor Inaba N16961) OX=243277 GN=clpP PE=3 SV=1	44	574694000	645020000	556597000	635520000	1	1.12237	0.96851	1.10584	1	1.12231	0.992933	1.08015	5	9
clpP	Q9KQS6	ATP-dependent Clp protease proteolytic subunit OS=Vibrio cholerae serotype O1 (strain ATCC 39315 / El Tor Inaba N16961) OX=243277 GN=clpP PE=3 SV=1	46.9	737025000	601220000	671751000	595241000	1	0.815739	0.911436	0.807627	1	0.865034	0.943509	0.856037	5	9
clpP	Q9KQS6	ATP-dependent Clp protease proteolytic subunit OS=Vibrio cholerae serotype O1 (strain ATCC 39315 / El Tor Inaba N16961) OX=243277 GN=clpP PE=3 SV=1	49.8	356918000	359828000	356423000	325072000	1	1.00815	0.998613	0.910775	1	0.936773	1.01302	0.975597	4	8
clpP	Q9KQS6	ATP-dependent Clp protease proteolytic subunit OS=Vibrio cholerae serotype O1 (strain ATCC 39315 / El Tor Inaba N16961) OX=243277 GN=clpP PE=3 SV=1	52.9	304026000	285041000	307094000	268817000	1	0.937555	1.01009	0.884191	1	0.870013	1.04147	1.03967	4	8
clpP	Q9KQS6	ATP-dependent Clp protease proteolytic subunit OS=Vibrio cholerae serotype O1 (strain ATCC 39315 / El Tor Inaba N16961) OX=243277 GN=clpP PE=3 SV=1	55.5	207707000	192295000	186056000	185175000	1	0.925799	0.895762	0.89152	1	0.979184	1.01826	0.975203	4	11
clpP	Q9KQS6	ATP-dependent Clp protease proteolytic subunit OS=Vibrio cholerae serotype O1 (strain ATCC 39315 / El Tor Inaba N16961) OX=243277 GN=clpP PE=3 SV=1	58.6	186250000	181995000	172418000	176252000	1	0.977154	0.925734	0.946319	1	0.999673	1.00682	0.977474	4	11
clpP	Q9KQS6	ATP-dependent Clp protease proteolytic subunit OS=Vibrio cholerae serotype O1 (strain ATCC 39315 / El Tor Inaba N16961) OX=243277 GN=clpP PE=3 SV=1	62	137519000	132513000	119710000	118281000	1	0.963598	0.870498	0.860107	1	0.940689	0.918492	0.89817	3	7
clpP	Q9KQS6	ATP-dependent Clp protease proteolytic subunit OS=Vibrio cholerae serotype O1 (strain ATCC 39315 / El Tor Inaba N16961) OX=243277 GN=clpP PE=3 SV=1	66.3	110914000	107637000	109560000	118656000	1	0.970455	0.987792	1.0698	1	0.966308	0.95189	0.918765	3	7
clpS	Q9KSW3	ATP-dependent Clp protease adapter protein ClpS OS=Vibrio cholerae serotype O1 (strain ATCC 39315 / El Tor Inaba N16961) OX=243277 GN=clpS PE=3 SV=1	37	301181000	334594000	228761000	330903000	1	1.11094	0.759547	1.09868	1	1.02216	0.703785	0.960699	6	6
clpS	Q9KSW3	ATP-dependent Clp protease adapter protein ClpS OS=Vibrio cholerae serotype O1 (strain ATCC 39315 / El Tor Inaba N16961) OX=243277 GN=clpS PE=3 SV=1	40.4	369870000	260302000	340272000	278790000	1	0.703766	0.919977	0.753751	1	0.835423	0.966181	0.807826	6	6
clpS	Q9KSW3	ATP-dependent Clp protease adapter protein ClpS OS=Vibrio cholerae serotype O1 (strain ATCC 39315 / El Tor Inaba N16961) OX=243277 GN=clpS PE=3 SV=1	44	378838000	490642000	467238000	482346000	1	1.29512	1.23335	1.27322	1	1.29506	1.26445	1.24364	6	9
clpS	Q9KSW3	ATP-dependent Clp protease adapter protein ClpS OS=Vibrio cholerae serotype O1 (strain ATCC 39315 / El Tor Inaba N16961) OX=243277 GN=clpS PE=3 SV=1	46.9	512719000	390574000	400852000	401496000	1	0.76177	0.781816	0.783072	1	0.807804	0.809328	0.830011	6	9
clpS	Q9KSW3	ATP-dependent Clp protease adapter protein ClpS OS=Vibrio cholerae serotype O1 (strain ATCC 39315 / El Tor Inaba N16961) OX=243277 GN=clpS PE=3 SV=1	49.8	108495000	133743000	114697000	102850000	1	1.23271	1.05716	0.94797	1	1.14543	1.07242	1.01544	3	3
clpS	Q9KSW3	ATP-dependent Clp protease adapter protein ClpS OS=Vibrio cholerae serotype O1 (strain ATCC 39315 / El Tor Inaba N16961) OX=243277 GN=clpS PE=3 SV=1	52.9	57871800	64213300	53142100	55038800	1	1.10958	0.918273	0.951047	1	1.02964	0.946803	1.11829	3	3
clpS	Q9KSW3	ATP-dependent Clp protease adapter protein ClpS OS=Vibrio cholerae serotype O1 (strain ATCC 39315 / El Tor Inaba N16961) OX=243277 GN=clpS PE=3 SV=1	55.5	13814500	6674660	8975010	5279500	1	0.483163	0.64968	0.382171	1	0.511024	0.738528	0.418043	1	1
clpS	Q9KSW3	ATP-dependent Clp protease adapter protein ClpS OS=Vibrio cholerae serotype O1 (strain ATCC 39315 / El Tor Inaba N16961) OX=243277 GN=clpS PE=3 SV=1	58.6	16109000	12980000	12277800	8422190	1	0.805761	0.76217	0.522825	1	0.82433	0.828926	0.540037	1	1
clpX	Q9KQS7	ATP-dependent Clp protease ATP-binding subunit ClpX OS=Vibrio cholerae serotype O1 (strain ATCC 39315 / El Tor Inaba N16961) OX=243277 GN=clpX PE=3 SV=1	37	1542290000	1713650000	1675840000	1857390000	1	1.11111	1.08659	1.20431	1	1.02232	1.00682	1.05306	15	31
clpX	Q9KQS7	ATP-dependent Clp protease ATP-binding subunit ClpX OS=Vibrio cholerae serotype O1 (strain ATCC 39315 / El Tor Inaba N16961) OX=243277 GN=clpX PE=3 SV=1	40.4	1818830000	1524070000	1818530000	1721560000	1	0.83794	0.999835	0.946521	1	0.994697	1.05005	1.01442	15	31
clpX	Q9KQS7	ATP-dependent Clp protease ATP-binding subunit ClpX OS=Vibrio cholerae serotype O1 (strain ATCC 39315 / El Tor Inaba N16961) OX=243277 GN=clpX PE=3 SV=1	44	2466700000	2585820000	2497900000	2761490000	1	1.04829	1.01265	1.11951	1	1.04824	1.03818	1.0935	19	35
clpX	Q9KQS7	ATP-dependent Clp protease ATP-binding subunit ClpX OS=Vibrio cholerae serotype O1 (strain ATCC 39315 / El Tor Inaba N16961) OX=243277 GN=clpX PE=3 SV=1	46.9	2325740000	2327570000	2369730000	2388310000	1	1.00079	1.01891	1.0269	1	1.06126	1.05477	1.08846	19	35
clpX	Q9KQS7	ATP-dependent Clp protease ATP-binding subunit ClpX OS=Vibrio cholerae serotype O1 (strain ATCC 39315 / El Tor Inaba N16961) OX=243277 GN=clpX PE=3 SV=1	49.8	1765260000	2268930000	2100120000	1668000000	1	1.28532	1.18969	0.944903	1	1.19432	1.20686	1.01215	16	29
clpX	Q9KQS7	ATP-dependent Clp protease ATP-binding subunit ClpX OS=Vibrio cholerae serotype O1 (strain ATCC 39315 / El Tor Inaba N16961) OX=243277 GN=clpX PE=3 SV=1	52.9	592282000	668193000	572181000	393925000	1	1.12817	0.966062	0.665097	1	1.04689	0.996076	0.782054	16	29
clpX	Q9KQS7	ATP-dependent Clp protease ATP-binding subunit ClpX OS=Vibrio cholerae serotype O1 (strain ATCC 39315 / El Tor Inaba N16961) OX=243277 GN=clpX PE=3 SV=1	55.5	304886000	294657000	287268000	310582000	1	0.96645	0.942214	1.01868	1	1.02218	1.07107	1.1143	10	18
clpX	Q9KQS7	ATP-dependent Clp protease ATP-binding subunit ClpX OS=Vibrio cholerae serotype O1 (strain ATCC 39315 / El Tor Inaba N16961) OX=243277 GN=clpX PE=3 SV=1	58.6	283014000	271689000	259505000	294312000	1	0.959984	0.916933	1.03992	1	0.982107	0.997245	1.07416	10	18
clpX	Q9KQS7	ATP-dependent Clp protease ATP-binding subunit ClpX OS=Vibrio cholerae serotype O1 (strain ATCC 39315 / El Tor Inaba N16961) OX=243277 GN=clpX PE=3 SV=1	62	80312400	97227100	110416000	111581000	1	1.21061	1.37483	1.38934	1	1.18183	1.45063	1.45082	6	9
clpX	Q9KQS7	ATP-dependent Clp protease ATP-binding subunit ClpX OS=Vibrio cholerae serotype O1 (strain ATCC 39315 / El Tor Inaba N16961) OX=243277 GN=clpX PE=3 SV=1	66.3	72995700	76084300	71866600	111360000	1	1.04231	0.984532	1.52557	1	1.03786	0.948748	1.31019	6	9
clsA	Q9KRH2	Cardiolipin synthase A OS=Vibrio cholerae serotype O1 (strain ATCC 39315 / El Tor Inaba N16961) OX=243277 GN=clsA PE=3 SV=1	37	269691000	299120000	296664000	311521000	1	1.10912	1.10001	1.1551	1	1.02049	1.01926	1.01003	4	5
clsA	Q9KRH2	Cardiolipin synthase A OS=Vibrio cholerae serotype O1 (strain ATCC 39315 / El Tor Inaba N16961) OX=243277 GN=clsA PE=3 SV=1	40.4	326283000	276238000	321966000	315499000	1	0.846621	0.986769	0.966949	1	1.005	1.03633	1.03632	4	5
clsA	Q9KRH2	Cardiolipin synthase A OS=Vibrio cholerae serotype O1 (strain ATCC 39315 / El Tor Inaba N16961) OX=243277 GN=clsA PE=3 SV=1	44	111745000	105125000	105666000	111330000	1	0.940758	0.945599	0.996286	1	0.940711	0.969445	0.97314	4	5
clsA	Q9KRH2	Cardiolipin synthase A OS=Vibrio cholerae serotype O1 (strain ATCC 39315 / El Tor Inaba N16961) OX=243277 GN=clsA PE=3 SV=1	46.9	118336000	106293000	132061000	99595000	1	0.89823	1.11598	0.841629	1	0.952511	1.15525	0.892077	4	5
clsA	Q9KRH2	Cardiolipin synthase A OS=Vibrio cholerae serotype O1 (strain ATCC 39315 / El Tor Inaba N16961) OX=243277 GN=clsA PE=3 SV=1	49.8	91074600	84898400	80021800	81535500	1	0.932185	0.87864	0.895261	1	0.866184	0.891319	0.958978	3	4
clsA	Q9KRH2	Cardiolipin synthase A OS=Vibrio cholerae serotype O1 (strain ATCC 39315 / El Tor Inaba N16961) OX=243277 GN=clsA PE=3 SV=1	52.9	66641900	77781800	87464200	71436800	1	1.16716	1.31245	1.07195	1	1.08308	1.35323	1.26045	3	4
clsA	Q9KRH2	Cardiolipin synthase A OS=Vibrio cholerae serotype O1 (strain ATCC 39315 / El Tor Inaba N16961) OX=243277 GN=clsA PE=3 SV=1	55.5	42600000	36381200	31902500	23508200	1	0.854019	0.748885	0.551836	1	0.903264	0.8513	0.603634	2	3
clsA	Q9KRH2	Cardiolipin synthase A OS=Vibrio cholerae serotype O1 (strain ATCC 39315 / El Tor Inaba N16961) OX=243277 GN=clsA PE=3 SV=1	58.6	17070900	20252600	21408600	16609700	1	1.18638	1.2541	0.972983	1	1.21372	1.36394	1.00502	2	3
clsA	Q9KRH2	Cardiolipin synthase A OS=Vibrio cholerae serotype O1 (strain ATCC 39315 / El Tor Inaba N16961) OX=243277 GN=clsA PE=3 SV=1	62	3314390	4412380	2956170	3804850	1	1.33128	0.89192	1.14798	1	1.29963	0.941095	1.19878	1	1
clsA	Q9KRH2	Cardiolipin synthase A OS=Vibrio cholerae serotype O1 (strain ATCC 39315 / El Tor Inaba N16961) OX=243277 GN=clsA PE=3 SV=1	66.3	2974540	3558590	3304920	3454980	1	1.19635	1.11107	1.16152	1	1.19124	1.07069	0.997532	1	1
cmk	Q9KQT2	Cytidylate kinase OS=Vibrio cholerae serotype O1 (strain ATCC 39315 / El Tor Inaba N16961) OX=243277 GN=cmk PE=3 SV=2	37	751810000	882141000	944616000	849673000	1	1.17336	1.25646	1.13017	1	1.07959	1.16421	0.98823	10	16
cmk	Q9KQT2	Cytidylate kinase OS=Vibrio cholerae serotype O1 (strain ATCC 39315 / El Tor Inaba N16961) OX=243277 GN=cmk PE=3 SV=2	40.4	1041870000	1048040000	1075110000	957049000	1	1.00592	1.0319	0.918588	1	1.1941	1.08373	0.984488	10	16
cmk	Q9KQT2	Cytidylate kinase OS=Vibrio cholerae serotype O1 (strain ATCC 39315 / El Tor Inaba N16961) OX=243277 GN=cmk PE=3 SV=2	44	812436000	846455000	799309000	858960000	1	1.04187	0.983842	1.05726	1	1.04182	1.00865	1.0327	10	19
cmk	Q9KQT2	Cytidylate kinase OS=Vibrio cholerae serotype O1 (strain ATCC 39315 / El Tor Inaba N16961) OX=243277 GN=cmk PE=3 SV=2	46.9	999581000	846493000	854312000	802905000	1	0.846848	0.85467	0.803242	1	0.898023	0.884746	0.851389	10	19
cmk	Q9KQT2	Cytidylate kinase OS=Vibrio cholerae serotype O1 (strain ATCC 39315 / El Tor Inaba N16961) OX=243277 GN=cmk PE=3 SV=2	49.8	781426000	758322000	715568000	630208000	1	0.970434	0.915721	0.806485	1	0.901724	0.928935	0.863884	10	17
cmk	Q9KQT2	Cytidylate kinase OS=Vibrio cholerae serotype O1 (strain ATCC 39315 / El Tor Inaba N16961) OX=243277 GN=cmk PE=3 SV=2	52.9	436420000	467443000	413096000	328808000	1	1.07109	0.946556	0.753421	1	0.993924	0.975965	0.885909	10	17
cmk	Q9KQT2	Cytidylate kinase OS=Vibrio cholerae serotype O1 (strain ATCC 39315 / El Tor Inaba N16961) OX=243277 GN=cmk PE=3 SV=2	55.5	424525000	394071000	349527000	314704000	1	0.928263	0.823337	0.741309	1	0.98179	0.935933	0.810891	7	11
cmk	Q9KQT2	Cytidylate kinase OS=Vibrio cholerae serotype O1 (strain ATCC 39315 / El Tor Inaba N16961) OX=243277 GN=cmk PE=3 SV=2	58.6	272795000	269455000	244511000	261305000	1	0.987756	0.896318	0.95788	1	1.01052	0.974823	0.989415	7	11
cmk	Q9KQT2	Cytidylate kinase OS=Vibrio cholerae serotype O1 (strain ATCC 39315 / El Tor Inaba N16961) OX=243277 GN=cmk PE=3 SV=2	62	183013000	182551000	167946000	178383000	1	0.997476	0.917673	0.974701	1	0.973762	0.968267	1.01784	6	9
cmk	Q9KQT2	Cytidylate kinase OS=Vibrio cholerae serotype O1 (strain ATCC 39315 / El Tor Inaba N16961) OX=243277 GN=cmk PE=3 SV=2	66.3	119869000	117502000	113067000	146116000	1	0.980253	0.943255	1.21896	1	0.976065	0.908971	1.04687	6	9
cmoA	Q9KSU2	Carboxy-S-adenosyl-L-methionine synthase OS=Vibrio cholerae serotype O1 (strain ATCC 39315 / El Tor Inaba N16961) OX=243277 GN=cmoA PE=3 SV=1	37	715804000	761932000	795415000	840984000	1	1.06444	1.11122	1.17488	1	0.97938	1.02964	1.02733	9	14
cmoA	Q9KSU2	Carboxy-S-adenosyl-L-methionine synthase OS=Vibrio cholerae serotype O1 (strain ATCC 39315 / El Tor Inaba N16961) OX=243277 GN=cmoA PE=3 SV=1	40.4	971416000	814817000	960612000	887602000	1	0.838793	0.988878	0.91372	1	0.99571	1.03854	0.979271	9	14
cmoA	Q9KSU2	Carboxy-S-adenosyl-L-methionine synthase OS=Vibrio cholerae serotype O1 (strain ATCC 39315 / El Tor Inaba N16961) OX=243277 GN=cmoA PE=3 SV=1	44	447833000	396113000	445263000	442907000	1	0.884511	0.994261	0.989	1	0.884466	1.01933	0.966023	7	9
cmoA	Q9KSU2	Carboxy-S-adenosyl-L-methionine synthase OS=Vibrio cholerae serotype O1 (strain ATCC 39315 / El Tor Inaba N16961) OX=243277 GN=cmoA PE=3 SV=1	46.9	417882000	408955000	429748000	421026000	1	0.978638	1.0284	1.00752	1	1.03778	1.06458	1.06792	7	9
cmoA	Q9KSU2	Carboxy-S-adenosyl-L-methionine synthase OS=Vibrio cholerae serotype O1 (strain ATCC 39315 / El Tor Inaba N16961) OX=243277 GN=cmoA PE=3 SV=1	49.8	304192000	352318000	323531000	303177000	1	1.15821	1.06357	0.996663	1	1.0762	1.07892	1.0676	8	9
cmoA	Q9KSU2	Carboxy-S-adenosyl-L-methionine synthase OS=Vibrio cholerae serotype O1 (strain ATCC 39315 / El Tor Inaba N16961) OX=243277 GN=cmoA PE=3 SV=1	52.9	117356000	127853000	106470000	74247600	1	1.08945	0.90724	0.63267	1	1.01096	0.935427	0.743924	8	9
cmoA	Q9KSU2	Carboxy-S-adenosyl-L-methionine synthase OS=Vibrio cholerae serotype O1 (strain ATCC 39315 / El Tor Inaba N16961) OX=243277 GN=cmoA PE=3 SV=1	55.5	65578200	64778000	58027700	64731100	1	0.987798	0.884863	0.987083	1	1.04476	1.00587	1.07974	5	5
cmoA	Q9KSU2	Carboxy-S-adenosyl-L-methionine synthase OS=Vibrio cholerae serotype O1 (strain ATCC 39315 / El Tor Inaba N16961) OX=243277 GN=cmoA PE=3 SV=1	58.6	55178300	56288100	56087700	60425000	1	1.02011	1.01648	1.09509	1	1.04362	1.10551	1.13114	5	5
cmoA	Q9KSU2	Carboxy-S-adenosyl-L-methionine synthase OS=Vibrio cholerae serotype O1 (strain ATCC 39315 / El Tor Inaba N16961) OX=243277 GN=cmoA PE=3 SV=1	62	35799900	35284800	32456800	39119400	1	0.985612	0.906617	1.09272	1	0.96218	0.956602	1.14108	2	2
cmoA	Q9KSU2	Carboxy-S-adenosyl-L-methionine synthase OS=Vibrio cholerae serotype O1 (strain ATCC 39315 / El Tor Inaba N16961) OX=243277 GN=cmoA PE=3 SV=1	66.3	19895700	19925000	22490900	31146200	1	1.00147	1.13044	1.56547	1	0.997193	1.08935	1.34446	2	2
cmoB	Q9KSU3	tRNA U34 carboxymethyltransferase OS=Vibrio cholerae serotype O1 (strain ATCC 39315 / El Tor Inaba N16961) OX=243277 GN=cmoB PE=3 SV=1	37	645188000	723776000	712165000	757492000	1	1.12181	1.10381	1.17406	1	1.03216	1.02277	1.02661	9	14
cmoB	Q9KSU3	tRNA U34 carboxymethyltransferase OS=Vibrio cholerae serotype O1 (strain ATCC 39315 / El Tor Inaba N16961) OX=243277 GN=cmoB PE=3 SV=1	40.4	766532000	672373000	726709000	731565000	1	0.877162	0.948048	0.954383	1	1.04126	0.995661	1.02285	9	14
cmoB	Q9KSU3	tRNA U34 carboxymethyltransferase OS=Vibrio cholerae serotype O1 (strain ATCC 39315 / El Tor Inaba N16961) OX=243277 GN=cmoB PE=3 SV=1	44	474281000	475275000	460064000	492730000	1	1.0021	0.970024	1.0389	1	1.00205	0.994485	1.01476	11	17
cmoB	Q9KSU3	tRNA U34 carboxymethyltransferase OS=Vibrio cholerae serotype O1 (strain ATCC 39315 / El Tor Inaba N16961) OX=243277 GN=cmoB PE=3 SV=1	46.9	414399000	435572000	413675000	440490000	1	1.05109	0.998253	1.06296	1	1.11461	1.03338	1.12668	11	17
cmoB	Q9KSU3	tRNA U34 carboxymethyltransferase OS=Vibrio cholerae serotype O1 (strain ATCC 39315 / El Tor Inaba N16961) OX=243277 GN=cmoB PE=3 SV=1	49.8	399985000	522211000	471872000	375765000	1	1.30558	1.17972	0.939448	1	1.21314	1.19675	1.00631	8	8
cmoB	Q9KSU3	tRNA U34 carboxymethyltransferase OS=Vibrio cholerae serotype O1 (strain ATCC 39315 / El Tor Inaba N16961) OX=243277 GN=cmoB PE=3 SV=1	52.9	116279000	147641000	137857000	68935000	1	1.26971	1.18557	0.592841	1	1.17824	1.22241	0.697092	8	8
cmoB	Q9KSU3	tRNA U34 carboxymethyltransferase OS=Vibrio cholerae serotype O1 (strain ATCC 39315 / El Tor Inaba N16961) OX=243277 GN=cmoB PE=3 SV=1	55.5	108545000	119225000	100525000	106117000	1	1.09839	0.926114	0.977631	1	1.16173	1.05277	1.0694	5	5
cmoB	Q9KSU3	tRNA U34 carboxymethyltransferase OS=Vibrio cholerae serotype O1 (strain ATCC 39315 / El Tor Inaba N16961) OX=243277 GN=cmoB PE=3 SV=1	58.6	106592000	94940900	90605600	105248000	1	0.890694	0.850023	0.987391	1	0.911221	0.924473	1.0199	5	5
cmoB	Q9KSU3	tRNA U34 carboxymethyltransferase OS=Vibrio cholerae serotype O1 (strain ATCC 39315 / El Tor Inaba N16961) OX=243277 GN=cmoB PE=3 SV=1	62	46922900	48711700	50227800	48071900	1	1.03812	1.07043	1.02449	1	1.01344	1.12945	1.06983	6	6
cmoB	Q9KSU3	tRNA U34 carboxymethyltransferase OS=Vibrio cholerae serotype O1 (strain ATCC 39315 / El Tor Inaba N16961) OX=243277 GN=cmoB PE=3 SV=1	66.3	27555000	25178600	44617200	38792700	1	0.913758	1.61921	1.40783	1	0.909853	1.56035	1.20907	6	6
cmoM	Q9KRC5	tRNA 5-carboxymethoxyuridine methyltransferase OS=Vibrio cholerae serotype O1 (strain ATCC 39315 / El Tor Inaba N16961) OX=243277 GN=cmoM PE=3 SV=1	37	287145000	301401000	297494000	331516000	1	1.04965	1.03604	1.15452	1	0.965768	0.959981	1.00953	5	6
cmoM	Q9KRC5	tRNA 5-carboxymethoxyuridine methyltransferase OS=Vibrio cholerae serotype O1 (strain ATCC 39315 / El Tor Inaba N16961) OX=243277 GN=cmoM PE=3 SV=1	40.4	336642000	292264000	303649000	322666000	1	0.868174	0.901994	0.958484	1	1.03059	0.947294	1.02725	5	6
cmoM	Q9KRC5	tRNA 5-carboxymethoxyuridine methyltransferase OS=Vibrio cholerae serotype O1 (strain ATCC 39315 / El Tor Inaba N16961) OX=243277 GN=cmoM PE=3 SV=1	44	285444000	315753000	287873000	321647000	1	1.10618	1.00851	1.12683	1	1.10613	1.03394	1.10065	5	5
cmoM	Q9KRC5	tRNA 5-carboxymethoxyuridine methyltransferase OS=Vibrio cholerae serotype O1 (strain ATCC 39315 / El Tor Inaba N16961) OX=243277 GN=cmoM PE=3 SV=1	46.9	256147000	274760000	263707000	284761000	1	1.07267	1.02951	1.11171	1	1.13749	1.06574	1.17835	5	5
cmoM	Q9KRC5	tRNA 5-carboxymethoxyuridine methyltransferase OS=Vibrio cholerae serotype O1 (strain ATCC 39315 / El Tor Inaba N16961) OX=243277 GN=cmoM PE=3 SV=1	49.8	279502000	382293000	359822000	262026000	1	1.36776	1.28737	0.937475	1	1.27092	1.30594	1.0042	4	4
cmoM	Q9KRC5	tRNA 5-carboxymethoxyuridine methyltransferase OS=Vibrio cholerae serotype O1 (strain ATCC 39315 / El Tor Inaba N16961) OX=243277 GN=cmoM PE=3 SV=1	52.9	82584200	100703000	91596300	46031200	1	1.2194	1.10913	0.557385	1	1.13155	1.14359	0.655401	4	4
cmoM	Q9KRC5	tRNA 5-carboxymethoxyuridine methyltransferase OS=Vibrio cholerae serotype O1 (strain ATCC 39315 / El Tor Inaba N16961) OX=243277 GN=cmoM PE=3 SV=1	55.5	11386000	11448200	8972730	10115600	1	1.00546	0.788049	0.888424	1	1.06344	0.89582	0.971816	1	1
cmoM	Q9KRC5	tRNA 5-carboxymethoxyuridine methyltransferase OS=Vibrio cholerae serotype O1 (strain ATCC 39315 / El Tor Inaba N16961) OX=243277 GN=cmoM PE=3 SV=1	58.6	9069620	10376200	9762130	9480940	1	1.14406	1.07635	1.04535	1	1.17043	1.17063	1.07977	1	1
cmoM	Q9KRC5	tRNA 5-carboxymethoxyuridine methyltransferase OS=Vibrio cholerae serotype O1 (strain ATCC 39315 / El Tor Inaba N16961) OX=243277 GN=cmoM PE=3 SV=1	62	3904770	4189810	4253470	3837240	1	1.073	1.0893	0.982706	1	1.04749	1.14936	1.02619	1	1
cmoM	Q9KRC5	tRNA 5-carboxymethoxyuridine methyltransferase OS=Vibrio cholerae serotype O1 (strain ATCC 39315 / El Tor Inaba N16961) OX=243277 GN=cmoM PE=3 SV=1	66.3	2425870	3140620	2848550	4062560	1	1.29464	1.17424	1.67468	1	1.2891	1.13156	1.43825	1	1
coaA	Q9KV38	Pantothenate kinase OS=Vibrio cholerae serotype O1 (strain ATCC 39315 / El Tor Inaba N16961) OX=243277 GN=coaA PE=3 SV=2	37	599559000	637568000	609612000	655358000	1	1.06339	1.01677	1.09307	1	0.978416	0.942122	0.955787	6	6
coaA	Q9KV38	Pantothenate kinase OS=Vibrio cholerae serotype O1 (strain ATCC 39315 / El Tor Inaba N16961) OX=243277 GN=coaA PE=3 SV=2	40.4	683892000	581634000	628943000	659794000	1	0.850476	0.919653	0.964763	1	1.00958	0.96584	1.03398	6	6
coaA	Q9KV38	Pantothenate kinase OS=Vibrio cholerae serotype O1 (strain ATCC 39315 / El Tor Inaba N16961) OX=243277 GN=coaA PE=3 SV=2	44	546123000	572467000	542025000	575960000	1	1.04824	0.992496	1.05463	1	1.04819	1.01752	1.03013	9	9
coaA	Q9KV38	Pantothenate kinase OS=Vibrio cholerae serotype O1 (strain ATCC 39315 / El Tor Inaba N16961) OX=243277 GN=coaA PE=3 SV=2	46.9	499049000	509564000	513956000	524606000	1	1.02107	1.02987	1.05121	1	1.08277	1.06611	1.11422	9	9
coaA	Q9KV38	Pantothenate kinase OS=Vibrio cholerae serotype O1 (strain ATCC 39315 / El Tor Inaba N16961) OX=243277 GN=coaA PE=3 SV=2	49.8	129749000	174489000	151204000	119850000	1	1.34482	1.16536	0.923707	1	1.2496	1.18217	0.989449	4	4
coaA	Q9KV38	Pantothenate kinase OS=Vibrio cholerae serotype O1 (strain ATCC 39315 / El Tor Inaba N16961) OX=243277 GN=coaA PE=3 SV=2	52.9	37936500	43489000	34889700	16088600	1	1.14636	0.919687	0.424093	1	1.06378	0.948261	0.498669	4	4
coaA	Q9KV38	Pantothenate kinase OS=Vibrio cholerae serotype O1 (strain ATCC 39315 / El Tor Inaba N16961) OX=243277 GN=coaA PE=3 SV=2	55.5	8223020	9107160	8247680	6835420	1	1.10752	1.003	0.831254	1	1.17138	1.14017	0.90928	2	2
coaA	Q9KV38	Pantothenate kinase OS=Vibrio cholerae serotype O1 (strain ATCC 39315 / El Tor Inaba N16961) OX=243277 GN=coaA PE=3 SV=2	58.6	10512800	7192130	7323000	7150420	1	0.684131	0.696579	0.680163	1	0.699897	0.757591	0.702555	2	2
coaA	Q9KV38	Pantothenate kinase OS=Vibrio cholerae serotype O1 (strain ATCC 39315 / El Tor Inaba N16961) OX=243277 GN=coaA PE=3 SV=2	62	10264700	11991700	12867700	11661000	1	1.16825	1.25359	1.13603	1	1.14047	1.3227	1.1863	1	1
coaA	Q9KV38	Pantothenate kinase OS=Vibrio cholerae serotype O1 (strain ATCC 39315 / El Tor Inaba N16961) OX=243277 GN=coaA PE=3 SV=2	66.3	5507300	4070580	5112490	2446120	1	0.739124	0.928312	0.44416	1	0.735966	0.894571	0.381452	1	1
coaBC	Q9KVD1	Coenzyme A biosynthesis bifunctional protein CoaBC OS=Vibrio cholerae serotype O1 (strain ATCC 39315 / El Tor Inaba N16961) OX=243277 GN=coaBC PE=3 SV=1	37	957271000	1042600000	1078750000	1139650000	1	1.08914	1.1269	1.19052	1	1.0021	1.04417	1.041	12	18
coaBC	Q9KVD1	Coenzyme A biosynthesis bifunctional protein CoaBC OS=Vibrio cholerae serotype O1 (strain ATCC 39315 / El Tor Inaba N16961) OX=243277 GN=coaBC PE=3 SV=1	40.4	1265850000	1057200000	1171490000	1220120000	1	0.83517	0.925457	0.963874	1	0.991409	0.971936	1.03302	12	18
coaBC	Q9KVD1	Coenzyme A biosynthesis bifunctional protein CoaBC OS=Vibrio cholerae serotype O1 (strain ATCC 39315 / El Tor Inaba N16961) OX=243277 GN=coaBC PE=3 SV=1	44	889966000	850753000	839809000	925290000	1	0.955939	0.943642	1.03969	1	0.955891	0.967437	1.01554	9	14
coaBC	Q9KVD1	Coenzyme A biosynthesis bifunctional protein CoaBC OS=Vibrio cholerae serotype O1 (strain ATCC 39315 / El Tor Inaba N16961) OX=243277 GN=coaBC PE=3 SV=1	46.9	768332000	820593000	770402000	814633000	1	1.06802	1.00269	1.06026	1	1.13256	1.03798	1.12382	9	14
coaBC	Q9KVD1	Coenzyme A biosynthesis bifunctional protein CoaBC OS=Vibrio cholerae serotype O1 (strain ATCC 39315 / El Tor Inaba N16961) OX=243277 GN=coaBC PE=3 SV=1	49.8	285474000	374928000	335718000	272434000	1	1.31335	1.176	0.954322	1	1.22036	1.19297	1.02224	7	8
coaBC	Q9KVD1	Coenzyme A biosynthesis bifunctional protein CoaBC OS=Vibrio cholerae serotype O1 (strain ATCC 39315 / El Tor Inaba N16961) OX=243277 GN=coaBC PE=3 SV=1	52.9	86310800	102941000	89247700	55592800	1	1.19268	1.03403	0.6441	1	1.10676	1.06615	0.757365	7	8
coaBC	Q9KVD1	Coenzyme A biosynthesis bifunctional protein CoaBC OS=Vibrio cholerae serotype O1 (strain ATCC 39315 / El Tor Inaba N16961) OX=243277 GN=coaBC PE=3 SV=1	55.5	29246700	33556000	30916200	31493100	1	1.14734	1.05708	1.07681	1	1.2135	1.20165	1.17788	4	4
coaBC	Q9KVD1	Coenzyme A biosynthesis bifunctional protein CoaBC OS=Vibrio cholerae serotype O1 (strain ATCC 39315 / El Tor Inaba N16961) OX=243277 GN=coaBC PE=3 SV=1	58.6	25707700	28802600	27428600	25861100	1	1.12039	1.06694	1.00597	1	1.14621	1.16039	1.03908	4	4
coaBC	Q9KVD1	Coenzyme A biosynthesis bifunctional protein CoaBC OS=Vibrio cholerae serotype O1 (strain ATCC 39315 / El Tor Inaba N16961) OX=243277 GN=coaBC PE=3 SV=1	62	10846300	12622200	12575500	12752200	1	1.16373	1.15943	1.17572	1	1.13607	1.22335	1.22775	2	2
coaBC	Q9KVD1	Coenzyme A biosynthesis bifunctional protein CoaBC OS=Vibrio cholerae serotype O1 (strain ATCC 39315 / El Tor Inaba N16961) OX=243277 GN=coaBC PE=3 SV=1	66.3	7746700	6569820	7475660	10034100	1	0.84808	0.965012	1.29527	1	0.844456	0.929938	1.11241	2	2
coaD	Q9KVC4	Phosphopantetheine adenylyltransferase OS=Vibrio cholerae serotype O1 (strain ATCC 39315 / El Tor Inaba N16961) OX=243277 GN=coaD PE=3 SV=1	37	230411000	247992000	188957000	252125000	1	1.0763	0.820087	1.09424	1	0.990293	0.759881	0.956813	5	6
coaD	Q9KVC4	Phosphopantetheine adenylyltransferase OS=Vibrio cholerae serotype O1 (strain ATCC 39315 / El Tor Inaba N16961) OX=243277 GN=coaD PE=3 SV=1	40.4	281889000	227614000	271809000	237685000	1	0.80746	0.964241	0.843187	1	0.958515	1.01267	0.903677	5	6
coaD	Q9KVC4	Phosphopantetheine adenylyltransferase OS=Vibrio cholerae serotype O1 (strain ATCC 39315 / El Tor Inaba N16961) OX=243277 GN=coaD PE=3 SV=1	44	338392000	417029000	381767000	386645000	1	1.23238	1.12818	1.14259	1	1.23232	1.15663	1.11605	6	8
coaD	Q9KVC4	Phosphopantetheine adenylyltransferase OS=Vibrio cholerae serotype O1 (strain ATCC 39315 / El Tor Inaba N16961) OX=243277 GN=coaD PE=3 SV=1	46.9	379917000	319421000	326086000	337436000	1	0.840765	0.858309	0.888183	1	0.891573	0.888512	0.941423	6	8
coaD	Q9KVC4	Phosphopantetheine adenylyltransferase OS=Vibrio cholerae serotype O1 (strain ATCC 39315 / El Tor Inaba N16961) OX=243277 GN=coaD PE=3 SV=1	49.8	431454000	538570000	477156000	383260000	1	1.24827	1.10593	0.888299	1	1.15989	1.12188	0.951521	6	6
coaD	Q9KVC4	Phosphopantetheine adenylyltransferase OS=Vibrio cholerae serotype O1 (strain ATCC 39315 / El Tor Inaba N16961) OX=243277 GN=coaD PE=3 SV=1	52.9	178719000	200988000	173468000	186420000	1	1.1246	0.970619	1.04309	1	1.04359	1.00077	1.22652	6	6
coaD	Q9KVC4	Phosphopantetheine adenylyltransferase OS=Vibrio cholerae serotype O1 (strain ATCC 39315 / El Tor Inaba N16961) OX=243277 GN=coaD PE=3 SV=1	55.5	112918000	103539000	91902000	104194000	1	0.91694	0.813883	0.92274	1	0.969813	0.925186	1.00935	3	4
coaD	Q9KVC4	Phosphopantetheine adenylyltransferase OS=Vibrio cholerae serotype O1 (strain ATCC 39315 / El Tor Inaba N16961) OX=243277 GN=coaD PE=3 SV=1	58.6	94440200	87960200	77424600	94670200	1	0.931385	0.819827	1.00244	1	0.952849	0.891633	1.03544	3	4
coaD	Q9KVC4	Phosphopantetheine adenylyltransferase OS=Vibrio cholerae serotype O1 (strain ATCC 39315 / El Tor Inaba N16961) OX=243277 GN=coaD PE=3 SV=1	62	1302570	1495940	1706250	1372180	1	1.14845	1.30991	1.05344	1	1.12115	1.38213	1.10006	1	1
coaD	Q9KVC4	Phosphopantetheine adenylyltransferase OS=Vibrio cholerae serotype O1 (strain ATCC 39315 / El Tor Inaba N16961) OX=243277 GN=coaD PE=3 SV=1	66.3	671615	884448	1385440	951432	1	1.3169	2.06285	1.41663	1	1.31127	1.98787	1.21663	1	1
coaE	Q9KPE3	Dephospho-CoA kinase OS=Vibrio cholerae serotype O1 (strain ATCC 39315 / El Tor Inaba N16961) OX=243277 GN=coaE PE=3 SV=2	37	565048000	603584000	562856000	616701000	1	1.0682	0.996121	1.09141	1	0.982837	0.922991	0.954341	7	11
coaE	Q9KPE3	Dephospho-CoA kinase OS=Vibrio cholerae serotype O1 (strain ATCC 39315 / El Tor Inaba N16961) OX=243277 GN=coaE PE=3 SV=2	40.4	617325000	522218000	582269000	528294000	1	0.845937	0.943213	0.855779	1	1.00419	0.990583	0.917174	7	11
coaE	Q9KPE3	Dephospho-CoA kinase OS=Vibrio cholerae serotype O1 (strain ATCC 39315 / El Tor Inaba N16961) OX=243277 GN=coaE PE=3 SV=2	44	374985000	374634000	369724000	385686000	1	0.999064	0.98597	1.02854	1	0.999014	1.01083	1.00464	8	10
coaE	Q9KPE3	Dephospho-CoA kinase OS=Vibrio cholerae serotype O1 (strain ATCC 39315 / El Tor Inaba N16961) OX=243277 GN=coaE PE=3 SV=2	46.9	328584000	337876000	329318000	323588000	1	1.02828	1.00223	0.984795	1	1.09042	1.0375	1.04383	8	10
coaE	Q9KPE3	Dephospho-CoA kinase OS=Vibrio cholerae serotype O1 (strain ATCC 39315 / El Tor Inaba N16961) OX=243277 GN=coaE PE=3 SV=2	49.8	149717000	206515000	178007000	148751000	1	1.37937	1.18896	0.993548	1	1.28171	1.20611	1.06426	3	4
coaE	Q9KPE3	Dephospho-CoA kinase OS=Vibrio cholerae serotype O1 (strain ATCC 39315 / El Tor Inaba N16961) OX=243277 GN=coaE PE=3 SV=2	52.9	61103900	68616800	59293100	43209700	1	1.12295	0.970365	0.707151	1	1.04205	1.00051	0.831503	3	4
coaE	Q9KPE3	Dephospho-CoA kinase OS=Vibrio cholerae serotype O1 (strain ATCC 39315 / El Tor Inaba N16961) OX=243277 GN=coaE PE=3 SV=2	55.5	34335900	45632000	47435700	41234100	1	1.32899	1.38152	1.2009	1	1.40562	1.57045	1.31363	2	3
coaE	Q9KPE3	Dephospho-CoA kinase OS=Vibrio cholerae serotype O1 (strain ATCC 39315 / El Tor Inaba N16961) OX=243277 GN=coaE PE=3 SV=2	58.6	24925000	31962200	20030100	25136400	1	1.28234	0.803615	1.00848	1	1.31189	0.874001	1.04168	2	3
coaE	Q9KPE3	Dephospho-CoA kinase OS=Vibrio cholerae serotype O1 (strain ATCC 39315 / El Tor Inaba N16961) OX=243277 GN=coaE PE=3 SV=2	62	17151100	18471700	18948100	15406800	1	1.077	1.10477	0.898298	1	1.05139	1.16569	0.938052	3	3
coaE	Q9KPE3	Dephospho-CoA kinase OS=Vibrio cholerae serotype O1 (strain ATCC 39315 / El Tor Inaba N16961) OX=243277 GN=coaE PE=3 SV=2	66.3	12935100	12807500	15978100	17510600	1	0.990135	1.23525	1.35373	1	0.985904	1.19036	1.16261	3	3
cobB	Q9KRX4	NAD-dependent protein deacylase OS=Vibrio cholerae serotype O1 (strain ATCC 39315 / El Tor Inaba N16961) OX=243277 GN=cobB PE=3 SV=2	37	274040000	294003000	294683000	299555000	1	1.07285	1.07533	1.09311	1	0.987113	0.996384	0.955822	6	6
cobB	Q9KRX4	NAD-dependent protein deacylase OS=Vibrio cholerae serotype O1 (strain ATCC 39315 / El Tor Inaba N16961) OX=243277 GN=cobB PE=3 SV=2	40.4	348277000	276694000	319992000	321292000	1	0.794465	0.918786	0.922519	1	0.94309	0.964929	0.988701	6	6
cobB	Q9KRX4	NAD-dependent protein deacylase OS=Vibrio cholerae serotype O1 (strain ATCC 39315 / El Tor Inaba N16961) OX=243277 GN=cobB PE=3 SV=2	44	239096000	222061000	222444000	230480000	1	0.928752	0.930354	0.963964	1	0.928706	0.953815	0.941569	6	6
cobB	Q9KRX4	NAD-dependent protein deacylase OS=Vibrio cholerae serotype O1 (strain ATCC 39315 / El Tor Inaba N16961) OX=243277 GN=cobB PE=3 SV=2	46.9	245040000	224095000	228896000	213034000	1	0.914524	0.934117	0.869385	1	0.969789	0.966988	0.921497	6	6
cobB	Q9KRX4	NAD-dependent protein deacylase OS=Vibrio cholerae serotype O1 (strain ATCC 39315 / El Tor Inaba N16961) OX=243277 GN=cobB PE=3 SV=2	49.8	208492000	223214000	201261000	186134000	1	1.07061	0.965318	0.892763	1	0.99481	0.979247	0.956303	5	5
cobB	Q9KRX4	NAD-dependent protein deacylase OS=Vibrio cholerae serotype O1 (strain ATCC 39315 / El Tor Inaba N16961) OX=243277 GN=cobB PE=3 SV=2	52.9	72008800	75723900	67313400	59276200	1	1.05159	0.934794	0.82318	1	0.975835	0.963837	0.967935	5	5
cobB	Q9KRX4	NAD-dependent protein deacylase OS=Vibrio cholerae serotype O1 (strain ATCC 39315 / El Tor Inaba N16961) OX=243277 GN=cobB PE=3 SV=2	55.5	37667000	36627200	32143700	41362500	1	0.972395	0.853365	1.09811	1	1.02847	0.970068	1.20118	3	3
cobB	Q9KRX4	NAD-dependent protein deacylase OS=Vibrio cholerae serotype O1 (strain ATCC 39315 / El Tor Inaba N16961) OX=243277 GN=cobB PE=3 SV=2	58.6	36153100	35888700	37293400	42253700	1	0.992687	1.03154	1.16874	1	1.01556	1.12189	1.20722	3	3
cobB	Q9KRX4	NAD-dependent protein deacylase OS=Vibrio cholerae serotype O1 (strain ATCC 39315 / El Tor Inaba N16961) OX=243277 GN=cobB PE=3 SV=2	62	30889800	32071600	29513000	37905300	1	1.03826	0.955429	1.22711	1	1.01358	1.00811	1.28142	3	3
cobB	Q9KRX4	NAD-dependent protein deacylase OS=Vibrio cholerae serotype O1 (strain ATCC 39315 / El Tor Inaba N16961) OX=243277 GN=cobB PE=3 SV=2	66.3	28628800	28530900	33026100	46682600	1	0.99658	1.1536	1.63062	1	0.992322	1.11167	1.4004	3	3
cobQ	Q9KLL6	Cobyric acid synthase OS=Vibrio cholerae serotype O1 (strain ATCC 39315 / El Tor Inaba N16961) OX=243277 GN=cobQ PE=3 SV=1	37	141396000	149196000	157295000	170583000	1	1.05516	1.11244	1.20642	1	0.970844	1.03077	1.0549	4	4
cobQ	Q9KLL6	Cobyric acid synthase OS=Vibrio cholerae serotype O1 (strain ATCC 39315 / El Tor Inaba N16961) OX=243277 GN=cobQ PE=3 SV=1	40.4	154393000	134783000	157487000	150193000	1	0.872986	1.02004	0.972797	1	1.0363	1.07127	1.04259	4	4
cobQ	Q9KLL6	Cobyric acid synthase OS=Vibrio cholerae serotype O1 (strain ATCC 39315 / El Tor Inaba N16961) OX=243277 GN=cobQ PE=3 SV=1	44	205391000	217552000	205592000	240563000	1	1.05921	1.00098	1.17124	1	1.05916	1.02622	1.14403	4	4
cobQ	Q9KLL6	Cobyric acid synthase OS=Vibrio cholerae serotype O1 (strain ATCC 39315 / El Tor Inaba N16961) OX=243277 GN=cobQ PE=3 SV=1	46.9	187144000	193002000	210132000	206645000	1	1.0313	1.12284	1.1042	1	1.09362	1.16235	1.17039	4	4
cobQ	Q9KLL6	Cobyric acid synthase OS=Vibrio cholerae serotype O1 (strain ATCC 39315 / El Tor Inaba N16961) OX=243277 GN=cobQ PE=3 SV=1	49.8	62190800	85514700	71631200	59099700	1	1.37504	1.1518	0.950297	1	1.27768	1.16842	1.01793	2	2
cobQ	Q9KLL6	Cobyric acid synthase OS=Vibrio cholerae serotype O1 (strain ATCC 39315 / El Tor Inaba N16961) OX=243277 GN=cobQ PE=3 SV=1	52.9	21652600	24782600	23019300	13869200	1	1.14456	1.06312	0.640533	1	1.0621	1.09615	0.75317	2	2
cobQ	Q9KLL6	Cobyric acid synthase OS=Vibrio cholerae serotype O1 (strain ATCC 39315 / El Tor Inaba N16961) OX=243277 GN=cobQ PE=3 SV=1	62	1507800	1409130	1669150	1076710	1	0.93456	1.10701	0.714093	1	0.912342	1.16804	0.745695	1	1
cobQ	Q9KLL6	Cobyric acid synthase OS=Vibrio cholerae serotype O1 (strain ATCC 39315 / El Tor Inaba N16961) OX=243277 GN=cobQ PE=3 SV=1	66.3	1836990	1361410	1511570	1696790	1	0.741109	0.822852	0.923679	1	0.737942	0.792944	0.793273	1	1
cobS	Q9KSL8	Adenosylcobinamide-GDP ribazoletransferase OS=Vibrio cholerae serotype O1 (strain ATCC 39315 / El Tor Inaba N16961) OX=243277 GN=cobS PE=3 SV=1	37	50042300	57880200	51471400	61231300	1	1.15663	1.02856	1.22359	1	1.0642	0.953047	1.06992	1	1
cobS	Q9KSL8	Adenosylcobinamide-GDP ribazoletransferase OS=Vibrio cholerae serotype O1 (strain ATCC 39315 / El Tor Inaba N16961) OX=243277 GN=cobS PE=3 SV=1	40.4	65218200	58078600	58846200	59821300	1	0.890527	0.902297	0.917249	1	1.05712	0.947613	0.983053	1	1
cobS	Q9KSL8	Adenosylcobinamide-GDP ribazoletransferase OS=Vibrio cholerae serotype O1 (strain ATCC 39315 / El Tor Inaba N16961) OX=243277 GN=cobS PE=3 SV=1	44	41045400	43083600	41229300	43637100	1	1.04966	1.00448	1.06314	1	1.0496	1.02981	1.03844	1	1
cobS	Q9KSL8	Adenosylcobinamide-GDP ribazoletransferase OS=Vibrio cholerae serotype O1 (strain ATCC 39315 / El Tor Inaba N16961) OX=243277 GN=cobS PE=3 SV=1	46.9	45814100	40299300	42567200	40261700	1	0.879627	0.929129	0.878806	1	0.932783	0.961825	0.931483	1	1
cobS	Q9KSL8	Adenosylcobinamide-GDP ribazoletransferase OS=Vibrio cholerae serotype O1 (strain ATCC 39315 / El Tor Inaba N16961) OX=243277 GN=cobS PE=3 SV=1	49.8	93905500	96614700	88533700	89084900	1	1.02885	0.942796	0.948665	1	0.956005	0.9564	1.01618	3	3
cobS	Q9KSL8	Adenosylcobinamide-GDP ribazoletransferase OS=Vibrio cholerae serotype O1 (strain ATCC 39315 / El Tor Inaba N16961) OX=243277 GN=cobS PE=3 SV=1	52.9	71731200	74287600	66153200	66536800	1	1.03564	0.922237	0.927585	1	0.961031	0.95089	1.0907	3	3
cobS	Q9KSL8	Adenosylcobinamide-GDP ribazoletransferase OS=Vibrio cholerae serotype O1 (strain ATCC 39315 / El Tor Inaba N16961) OX=243277 GN=cobS PE=3 SV=1	55.5	67283700	57501000	53933100	60129200	1	0.854605	0.801577	0.893667	1	0.903884	0.911198	0.977551	2	2
cobS	Q9KSL8	Adenosylcobinamide-GDP ribazoletransferase OS=Vibrio cholerae serotype O1 (strain ATCC 39315 / El Tor Inaba N16961) OX=243277 GN=cobS PE=3 SV=1	58.6	49153900	42373200	42087100	46469300	1	0.862052	0.856231	0.945384	1	0.881918	0.931226	0.976507	2	2
cobS	Q9KSL8	Adenosylcobinamide-GDP ribazoletransferase OS=Vibrio cholerae serotype O1 (strain ATCC 39315 / El Tor Inaba N16961) OX=243277 GN=cobS PE=3 SV=1	62	33968000	38328100	31906800	36036500	1	1.12836	0.939319	1.0609	1	1.10153	0.991108	1.10784	2	3
cobS	Q9KSL8	Adenosylcobinamide-GDP ribazoletransferase OS=Vibrio cholerae serotype O1 (strain ATCC 39315 / El Tor Inaba N16961) OX=243277 GN=cobS PE=3 SV=1	66.3	36586300	38951200	38275000	39152000	1	1.06464	1.04616	1.07013	1	1.06009	1.00813	0.919045	2	3
cobT	Q9KSL9	Nicotinate-nucleotide--dimethylbenzimidazole phosphoribosyltransferase OS=Vibrio cholerae serotype O1 (strain ATCC 39315 / El Tor Inaba N16961) OX=243277 GN=cobT PE=3 SV=2	37	252179000	261020000	270442000	286891000	1	1.03506	1.07242	1.13765	1	0.952344	0.99369	0.994769	6	8
cobT	Q9KSL9	Nicotinate-nucleotide--dimethylbenzimidazole phosphoribosyltransferase OS=Vibrio cholerae serotype O1 (strain ATCC 39315 / El Tor Inaba N16961) OX=243277 GN=cobT PE=3 SV=2	40.4	304518000	262897000	292075000	283039000	1	0.863322	0.959139	0.929466	1	1.02483	1.00731	0.996146	6	8
cobT	Q9KSL9	Nicotinate-nucleotide--dimethylbenzimidazole phosphoribosyltransferase OS=Vibrio cholerae serotype O1 (strain ATCC 39315 / El Tor Inaba N16961) OX=243277 GN=cobT PE=3 SV=2	44	293852000	291469000	287310000	302573000	1	0.99189	0.977737	1.02968	1	0.991841	1.00239	1.00576	8	11
cobT	Q9KSL9	Nicotinate-nucleotide--dimethylbenzimidazole phosphoribosyltransferase OS=Vibrio cholerae serotype O1 (strain ATCC 39315 / El Tor Inaba N16961) OX=243277 GN=cobT PE=3 SV=2	46.9	258455000	268157000	274133000	270755000	1	1.03754	1.06066	1.04759	1	1.10024	1.09798	1.11038	8	11
cobT	Q9KSL9	Nicotinate-nucleotide--dimethylbenzimidazole phosphoribosyltransferase OS=Vibrio cholerae serotype O1 (strain ATCC 39315 / El Tor Inaba N16961) OX=243277 GN=cobT PE=3 SV=2	49.8	256038000	318486000	307180000	239788000	1	1.2439	1.19974	0.936533	1	1.15583	1.21706	1.00319	7	7
cobT	Q9KSL9	Nicotinate-nucleotide--dimethylbenzimidazole phosphoribosyltransferase OS=Vibrio cholerae serotype O1 (strain ATCC 39315 / El Tor Inaba N16961) OX=243277 GN=cobT PE=3 SV=2	52.9	95953900	110823000	93974300	56746400	1	1.15496	0.979369	0.591392	1	1.07176	1.0098	0.695388	7	7
cobT	Q9KSL9	Nicotinate-nucleotide--dimethylbenzimidazole phosphoribosyltransferase OS=Vibrio cholerae serotype O1 (strain ATCC 39315 / El Tor Inaba N16961) OX=243277 GN=cobT PE=3 SV=2	55.5	11561400	12567700	11064400	10314600	1	1.08704	0.957012	0.892158	1	1.14972	1.08789	0.975901	2	2
cobT	Q9KSL9	Nicotinate-nucleotide--dimethylbenzimidazole phosphoribosyltransferase OS=Vibrio cholerae serotype O1 (strain ATCC 39315 / El Tor Inaba N16961) OX=243277 GN=cobT PE=3 SV=2	58.6	10288200	11286800	10066000	9792710	1	1.09706	0.978402	0.951839	1	1.12234	1.0641	0.983175	2	2
cobT	Q9KSL9	Nicotinate-nucleotide--dimethylbenzimidazole phosphoribosyltransferase OS=Vibrio cholerae serotype O1 (strain ATCC 39315 / El Tor Inaba N16961) OX=243277 GN=cobT PE=3 SV=2	62	20184400	25359500	19764400	22443100	1	1.25639	0.979192	1.1119	1	1.22652	1.03318	1.16111	4	4
cobT	Q9KSL9	Nicotinate-nucleotide--dimethylbenzimidazole phosphoribosyltransferase OS=Vibrio cholerae serotype O1 (strain ATCC 39315 / El Tor Inaba N16961) OX=243277 GN=cobT PE=3 SV=2	66.3	15330000	12998300	16526900	17974200	1	0.8479	1.07808	1.17249	1	0.844276	1.03889	1.00695	4	4
copA	Q9KPZ7	Copper-exporting P-type ATPase OS=Vibrio cholerae serotype O1 (strain ATCC 39315 / El Tor Inaba N16961) OX=243277 GN=copA PE=3 SV=1	37	405061000	432644000	424975000	462142000	1	1.0681	1.04916	1.14092	1	0.982742	0.972139	0.99763	9	9
copA	Q9KPZ7	Copper-exporting P-type ATPase OS=Vibrio cholerae serotype O1 (strain ATCC 39315 / El Tor Inaba N16961) OX=243277 GN=copA PE=3 SV=1	40.4	495022000	420398000	462465000	464167000	1	0.849251	0.934231	0.937669	1	1.00812	0.98115	1.00494	9	9
copA	Q9KPZ7	Copper-exporting P-type ATPase OS=Vibrio cholerae serotype O1 (strain ATCC 39315 / El Tor Inaba N16961) OX=243277 GN=copA PE=3 SV=1	44	399281000	394223000	388754000	402031000	1	0.987332	0.973635	1.00689	1	0.987283	0.998187	0.983495	10	11
copA	Q9KPZ7	Copper-exporting P-type ATPase OS=Vibrio cholerae serotype O1 (strain ATCC 39315 / El Tor Inaba N16961) OX=243277 GN=copA PE=3 SV=1	46.9	411741000	381333000	402735000	395991000	1	0.926148	0.978127	0.961748	1	0.982115	1.01255	1.0194	10	11
copA	Q9KPZ7	Copper-exporting P-type ATPase OS=Vibrio cholerae serotype O1 (strain ATCC 39315 / El Tor Inaba N16961) OX=243277 GN=copA PE=3 SV=1	49.8	475079000	507766000	458635000	466397000	1	1.0688	0.965387	0.981725	1	0.993129	0.979317	1.0516	9	11
copA	Q9KPZ7	Copper-exporting P-type ATPase OS=Vibrio cholerae serotype O1 (strain ATCC 39315 / El Tor Inaba N16961) OX=243277 GN=copA PE=3 SV=1	52.9	320941000	338498000	327061000	311539000	1	1.0547	1.01907	0.970705	1	0.978723	1.05073	1.1414	9	11
copA	Q9KPZ7	Copper-exporting P-type ATPase OS=Vibrio cholerae serotype O1 (strain ATCC 39315 / El Tor Inaba N16961) OX=243277 GN=copA PE=3 SV=1	55.5	172516000	159125000	145459000	163794000	1	0.922378	0.843162	0.949442	1	0.975565	0.95847	1.03856	5	6
copA	Q9KPZ7	Copper-exporting P-type ATPase OS=Vibrio cholerae serotype O1 (strain ATCC 39315 / El Tor Inaba N16961) OX=243277 GN=copA PE=3 SV=1	58.6	113809000	108686000	109896000	119060000	1	0.954986	0.965618	1.04614	1	0.976994	1.05019	1.08058	5	6
copA	Q9KPZ7	Copper-exporting P-type ATPase OS=Vibrio cholerae serotype O1 (strain ATCC 39315 / El Tor Inaba N16961) OX=243277 GN=copA PE=3 SV=1	62	15721800	13721600	13198100	15083600	1	0.872775	0.839478	0.959407	1	0.852026	0.885761	1.00186	2	2
copA	Q9KPZ7	Copper-exporting P-type ATPase OS=Vibrio cholerae serotype O1 (strain ATCC 39315 / El Tor Inaba N16961) OX=243277 GN=copA PE=3 SV=1	66.3	11101700	9732240	11294600	14417800	1	0.876644	1.01738	1.2987	1	0.872898	0.980398	1.11535	2	2
corC	Q9KTE3	Magnesium and cobalt efflux protein CorC OS=Vibrio cholerae serotype O1 (strain ATCC 39315 / El Tor Inaba N16961) OX=243277 GN=corC PE=3 SV=1	37	1937060000	2081960000	2131670000	2115160000	1	1.0748	1.10047	1.09194	1	0.988914	1.01968	0.954805	17	28
corC	Q9KTE3	Magnesium and cobalt efflux protein CorC OS=Vibrio cholerae serotype O1 (strain ATCC 39315 / El Tor Inaba N16961) OX=243277 GN=corC PE=3 SV=1	40.4	2290970000	1974480000	2222320000	2232540000	1	0.861853	0.970035	0.974496	1	1.02308	1.01875	1.04441	17	28
corC	Q9KTE3	Magnesium and cobalt efflux protein CorC OS=Vibrio cholerae serotype O1 (strain ATCC 39315 / El Tor Inaba N16961) OX=243277 GN=corC PE=3 SV=1	44	1540450000	1481360000	1523520000	1557820000	1	0.961641	0.98901	1.01128	1	0.961593	1.01395	0.987781	17	30
corC	Q9KTE3	Magnesium and cobalt efflux protein CorC OS=Vibrio cholerae serotype O1 (strain ATCC 39315 / El Tor Inaba N16961) OX=243277 GN=corC PE=3 SV=1	46.9	1440300000	1445650000	1505180000	1500480000	1	1.00371	1.04505	1.04178	1	1.06437	1.08182	1.10423	17	30
corC	Q9KTE3	Magnesium and cobalt efflux protein CorC OS=Vibrio cholerae serotype O1 (strain ATCC 39315 / El Tor Inaba N16961) OX=243277 GN=corC PE=3 SV=1	49.8	842400000	1082310000	947522000	733374000	1	1.28479	1.12479	0.870577	1	1.19383	1.14102	0.932538	11	15
corC	Q9KTE3	Magnesium and cobalt efflux protein CorC OS=Vibrio cholerae serotype O1 (strain ATCC 39315 / El Tor Inaba N16961) OX=243277 GN=corC PE=3 SV=1	52.9	284064000	342230000	282999000	170704000	1	1.20476	0.996251	0.600935	1	1.11797	1.0272	0.706609	11	15
corC	Q9KTE3	Magnesium and cobalt efflux protein CorC OS=Vibrio cholerae serotype O1 (strain ATCC 39315 / El Tor Inaba N16961) OX=243277 GN=corC PE=3 SV=1	55.5	100252000	102092000	90104900	95504200	1	1.01835	0.898784	0.952641	1	1.07708	1.0217	1.04206	10	11
corC	Q9KTE3	Magnesium and cobalt efflux protein CorC OS=Vibrio cholerae serotype O1 (strain ATCC 39315 / El Tor Inaba N16961) OX=243277 GN=corC PE=3 SV=1	58.6	95302300	97391300	88837100	94201000	1	1.02192	0.932161	0.988444	1	1.04547	1.01381	1.02098	10	11
corC	Q9KTE3	Magnesium and cobalt efflux protein CorC OS=Vibrio cholerae serotype O1 (strain ATCC 39315 / El Tor Inaba N16961) OX=243277 GN=corC PE=3 SV=1	62	34257500	38679700	43379800	46593800	1	1.12909	1.26629	1.36011	1	1.10224	1.3361	1.4203	5	5
corC	Q9KTE3	Magnesium and cobalt efflux protein CorC OS=Vibrio cholerae serotype O1 (strain ATCC 39315 / El Tor Inaba N16961) OX=243277 GN=corC PE=3 SV=1	66.3	43562100	44049800	41223300	56428400	1	1.0112	0.946311	1.29536	1	1.00687	0.911917	1.11247	5	5
cpdA	Q9KPD7	3',5'-cyclic adenosine monophosphate phosphodiesterase CpdA OS=Vibrio cholerae serotype O1 (strain ATCC 39315 / El Tor Inaba N16961) OX=243277 GN=cpdA PE=3 SV=1	37	105340000	113312000	102538000	117327000	1	1.07568	0.9734	1.11379	1	0.989719	0.901939	0.97391	3	3
cpdA	Q9KPD7	3',5'-cyclic adenosine monophosphate phosphodiesterase CpdA OS=Vibrio cholerae serotype O1 (strain ATCC 39315 / El Tor Inaba N16961) OX=243277 GN=cpdA PE=3 SV=1	40.4	125666000	113241000	118656000	114614000	1	0.901127	0.944217	0.912053	1	1.0697	0.991638	0.977484	3	3
cpdA	Q9KPD7	3',5'-cyclic adenosine monophosphate phosphodiesterase CpdA OS=Vibrio cholerae serotype O1 (strain ATCC 39315 / El Tor Inaba N16961) OX=243277 GN=cpdA PE=3 SV=1	44	243839000	238887000	239906000	241845000	1	0.979692	0.983871	0.991822	1	0.979642	1.00868	0.96878	7	7
cpdA	Q9KPD7	3',5'-cyclic adenosine monophosphate phosphodiesterase CpdA OS=Vibrio cholerae serotype O1 (strain ATCC 39315 / El Tor Inaba N16961) OX=243277 GN=cpdA PE=3 SV=1	46.9	270674000	230219000	248232000	238559000	1	0.85054	0.917088	0.881352	1	0.901938	0.949361	0.934181	7	7
cpdA	Q9KPD7	3',5'-cyclic adenosine monophosphate phosphodiesterase CpdA OS=Vibrio cholerae serotype O1 (strain ATCC 39315 / El Tor Inaba N16961) OX=243277 GN=cpdA PE=3 SV=1	49.8	412868000	418336000	356336000	405940000	1	1.01324	0.863075	0.98322	1	0.941503	0.875529	1.0532	7	11
cpdA	Q9KPD7	3',5'-cyclic adenosine monophosphate phosphodiesterase CpdA OS=Vibrio cholerae serotype O1 (strain ATCC 39315 / El Tor Inaba N16961) OX=243277 GN=cpdA PE=3 SV=1	52.9	342384000	363631000	315161000	330867000	1	1.06206	0.92049	0.966362	1	0.985545	0.949089	1.1363	7	11
cpdA	Q9KPD7	3',5'-cyclic adenosine monophosphate phosphodiesterase CpdA OS=Vibrio cholerae serotype O1 (strain ATCC 39315 / El Tor Inaba N16961) OX=243277 GN=cpdA PE=3 SV=1	55.5	335855000	331760000	359437000	336721000	1	0.987807	1.07021	1.00258	1	1.04477	1.21657	1.09669	7	10
cpdA	Q9KPD7	3',5'-cyclic adenosine monophosphate phosphodiesterase CpdA OS=Vibrio cholerae serotype O1 (strain ATCC 39315 / El Tor Inaba N16961) OX=243277 GN=cpdA PE=3 SV=1	58.6	336579000	310202000	293540000	301085000	1	0.921632	0.872128	0.894545	1	0.942871	0.948515	0.923994	7	10
cpdA	Q9KPD7	3',5'-cyclic adenosine monophosphate phosphodiesterase CpdA OS=Vibrio cholerae serotype O1 (strain ATCC 39315 / El Tor Inaba N16961) OX=243277 GN=cpdA PE=3 SV=1	62	245159000	244912000	208176000	182315000	1	0.998992	0.849147	0.74366	1	0.975242	0.895964	0.776571	4	5
cpdA	Q9KPD7	3',5'-cyclic adenosine monophosphate phosphodiesterase CpdA OS=Vibrio cholerae serotype O1 (strain ATCC 39315 / El Tor Inaba N16961) OX=243277 GN=cpdA PE=3 SV=1	66.3	187784000	191029000	176129000	164942000	1	1.01728	0.937934	0.87836	1	1.01293	0.903844	0.754352	4	5
cpoB	Q9KR13	Cell division coordinator CpoB OS=Vibrio cholerae serotype O1 (strain ATCC 39315 / El Tor Inaba N16961) OX=243277 GN=cpoB PE=3 SV=1	37	986010000	939320000	552568000	688871000	1	0.952648	0.560408	0.698645	1	0.876519	0.519266	0.610901	9	14
cpoB	Q9KR13	Cell division coordinator CpoB OS=Vibrio cholerae serotype O1 (strain ATCC 39315 / El Tor Inaba N16961) OX=243277 GN=cpoB PE=3 SV=1	40.4	985485000	647445000	944702000	595637000	1	0.656981	0.958616	0.60441	1	0.779886	1.00676	0.647771	9	14
cpoB	Q9KR13	Cell division coordinator CpoB OS=Vibrio cholerae serotype O1 (strain ATCC 39315 / El Tor Inaba N16961) OX=243277 GN=cpoB PE=3 SV=1	44	410566000	609136000	566672000	507820000	1	1.48365	1.38022	1.23688	1	1.48357	1.41503	1.20814	8	10
cpoB	Q9KR13	Cell division coordinator CpoB OS=Vibrio cholerae serotype O1 (strain ATCC 39315 / El Tor Inaba N16961) OX=243277 GN=cpoB PE=3 SV=1	46.9	719851000	426184000	442357000	377507000	1	0.592045	0.614512	0.524424	1	0.627822	0.636136	0.555859	8	10
cpoB	Q9KR13	Cell division coordinator CpoB OS=Vibrio cholerae serotype O1 (strain ATCC 39315 / El Tor Inaba N16961) OX=243277 GN=cpoB PE=3 SV=1	49.8	492851000	658574000	518588000	406393000	1	1.33625	1.05222	0.824576	1	1.24164	1.0674	0.883263	8	12
cpoB	Q9KR13	Cell division coordinator CpoB OS=Vibrio cholerae serotype O1 (strain ATCC 39315 / El Tor Inaba N16961) OX=243277 GN=cpoB PE=3 SV=1	52.9	325444000	363747000	324618000	460314000	1	1.11769	0.997462	1.41442	1	1.03718	1.02845	1.66314	8	12
cpoB	Q9KR13	Cell division coordinator CpoB OS=Vibrio cholerae serotype O1 (strain ATCC 39315 / El Tor Inaba N16961) OX=243277 GN=cpoB PE=3 SV=1	55.5	933429000	579501000	583259000	453469000	1	0.62083	0.624856	0.48581	1	0.656629	0.710309	0.53141	11	20
cpoB	Q9KR13	Cell division coordinator CpoB OS=Vibrio cholerae serotype O1 (strain ATCC 39315 / El Tor Inaba N16961) OX=243277 GN=cpoB PE=3 SV=1	58.6	613666000	626411000	502086000	557331000	1	1.02077	0.818175	0.908199	1	1.04429	0.889836	0.938098	11	20
cpoB	Q9KR13	Cell division coordinator CpoB OS=Vibrio cholerae serotype O1 (strain ATCC 39315 / El Tor Inaba N16961) OX=243277 GN=cpoB PE=3 SV=1	62	510863000	467486000	478693000	338649000	1	0.915091	0.937028	0.662896	1	0.893335	0.98869	0.692232	10	21
cpoB	Q9KR13	Cell division coordinator CpoB OS=Vibrio cholerae serotype O1 (strain ATCC 39315 / El Tor Inaba N16961) OX=243277 GN=cpoB PE=3 SV=1	66.3	574587000	525548000	549522000	572874000	1	0.914653	0.956377	0.997019	1	0.910745	0.921617	0.856258	10	21
cqsA	Q9KM65	CAI-1 autoinducer synthase OS=Vibrio cholerae serotype O1 (strain ATCC 39315 / El Tor Inaba N16961) OX=243277 GN=cqsA PE=1 SV=1	37	324379000	353378000	366381000	379044000	1	1.0894	1.12948	1.16852	1	1.00234	1.04656	1.02177	6	6
cqsA	Q9KM65	CAI-1 autoinducer synthase OS=Vibrio cholerae serotype O1 (strain ATCC 39315 / El Tor Inaba N16961) OX=243277 GN=cqsA PE=1 SV=1	40.4	408703000	354550000	376202000	375593000	1	0.8675	0.920478	0.918988	1	1.02979	0.966706	0.984917	6	6
cqsA	Q9KM65	CAI-1 autoinducer synthase OS=Vibrio cholerae serotype O1 (strain ATCC 39315 / El Tor Inaba N16961) OX=243277 GN=cqsA PE=1 SV=1	44	325243000	302519000	313174000	323170000	1	0.930132	0.962892	0.993626	1	0.930086	0.987174	0.970542	8	8
cqsA	Q9KM65	CAI-1 autoinducer synthase OS=Vibrio cholerae serotype O1 (strain ATCC 39315 / El Tor Inaba N16961) OX=243277 GN=cqsA PE=1 SV=1	46.9	322074000	316875000	314292000	320565000	1	0.983858	0.975838	0.995315	1	1.04331	1.01018	1.05498	8	8
cqsA	Q9KM65	CAI-1 autoinducer synthase OS=Vibrio cholerae serotype O1 (strain ATCC 39315 / El Tor Inaba N16961) OX=243277 GN=cqsA PE=1 SV=1	49.8	243645000	254929000	248782000	239425000	1	1.04631	1.02108	0.98268	1	0.972231	1.03582	1.05262	5	5
cqsA	Q9KM65	CAI-1 autoinducer synthase OS=Vibrio cholerae serotype O1 (strain ATCC 39315 / El Tor Inaba N16961) OX=243277 GN=cqsA PE=1 SV=1	52.9	148295000	162712000	149235000	137209000	1	1.09722	1.00634	0.925244	1	1.01817	1.0376	1.08795	5	5
cqsA	Q9KM65	CAI-1 autoinducer synthase OS=Vibrio cholerae serotype O1 (strain ATCC 39315 / El Tor Inaba N16961) OX=243277 GN=cqsA PE=1 SV=1	55.5	96758400	95260500	92259300	94430700	1	0.984519	0.953502	0.975943	1	1.04129	1.0839	1.06755	3	3
cqsA	Q9KM65	CAI-1 autoinducer synthase OS=Vibrio cholerae serotype O1 (strain ATCC 39315 / El Tor Inaba N16961) OX=243277 GN=cqsA PE=1 SV=1	58.6	62912900	65602600	64847900	63301800	1	1.04275	1.03076	1.00618	1	1.06678	1.12104	1.03931	3	3
cqsS	Q9KM66	CAI-1 autoinducer sensor kinase/phosphatase CqsS OS=Vibrio cholerae serotype O1 (strain ATCC 39315 / El Tor Inaba N16961) OX=243277 GN=cqsS PE=1 SV=1	37	1058770000	1166280000	1124910000	1152860000	1	1.10154	1.06247	1.08887	1	1.01352	0.984468	0.952115	13	14
cqsS	Q9KM66	CAI-1 autoinducer sensor kinase/phosphatase CqsS OS=Vibrio cholerae serotype O1 (strain ATCC 39315 / El Tor Inaba N16961) OX=243277 GN=cqsS PE=1 SV=1	40.4	1275860000	1081240000	1226840000	1212440000	1	0.84746	0.961579	0.950292	1	1.006	1.00987	1.01847	13	14
cqsS	Q9KM66	CAI-1 autoinducer sensor kinase/phosphatase CqsS OS=Vibrio cholerae serotype O1 (strain ATCC 39315 / El Tor Inaba N16961) OX=243277 GN=cqsS PE=1 SV=1	44	687360000	667993000	650150000	697104000	1	0.971824	0.945865	1.01418	1	0.971775	0.969717	0.990614	13	13
cqsS	Q9KM66	CAI-1 autoinducer sensor kinase/phosphatase CqsS OS=Vibrio cholerae serotype O1 (strain ATCC 39315 / El Tor Inaba N16961) OX=243277 GN=cqsS PE=1 SV=1	46.9	635604000	603191000	647878000	612532000	1	0.949004	1.01931	0.963701	1	1.00635	1.05518	1.02147	13	13
cqsS	Q9KM66	CAI-1 autoinducer sensor kinase/phosphatase CqsS OS=Vibrio cholerae serotype O1 (strain ATCC 39315 / El Tor Inaba N16961) OX=243277 GN=cqsS PE=1 SV=1	49.8	740122000	847602000	724098000	733496000	1	1.14522	0.97835	0.991047	1	1.06413	0.992467	1.06158	14	17
cqsS	Q9KM66	CAI-1 autoinducer sensor kinase/phosphatase CqsS OS=Vibrio cholerae serotype O1 (strain ATCC 39315 / El Tor Inaba N16961) OX=243277 GN=cqsS PE=1 SV=1	52.9	452778000	487492000	437666000	376858000	1	1.07667	0.966624	0.832324	1	0.999105	0.996656	0.978687	14	17
cqsS	Q9KM66	CAI-1 autoinducer sensor kinase/phosphatase CqsS OS=Vibrio cholerae serotype O1 (strain ATCC 39315 / El Tor Inaba N16961) OX=243277 GN=cqsS PE=1 SV=1	55.5	266462000	270607000	252059000	279953000	1	1.01556	0.945947	1.05063	1	1.07412	1.07531	1.14925	11	13
cqsS	Q9KM66	CAI-1 autoinducer sensor kinase/phosphatase CqsS OS=Vibrio cholerae serotype O1 (strain ATCC 39315 / El Tor Inaba N16961) OX=243277 GN=cqsS PE=1 SV=1	58.6	173490000	181627000	178144000	190780000	1	1.0469	1.02683	1.09966	1	1.07103	1.11676	1.13586	11	13
cqsS	Q9KM66	CAI-1 autoinducer sensor kinase/phosphatase CqsS OS=Vibrio cholerae serotype O1 (strain ATCC 39315 / El Tor Inaba N16961) OX=243277 GN=cqsS PE=1 SV=1	62	61148800	59215500	56258100	67343100	1	0.968384	0.92002	1.1013	1	0.945361	0.970744	1.15004	4	5
cqsS	Q9KM66	CAI-1 autoinducer sensor kinase/phosphatase CqsS OS=Vibrio cholerae serotype O1 (strain ATCC 39315 / El Tor Inaba N16961) OX=243277 GN=cqsS PE=1 SV=1	66.3	37609000	40562400	40810200	53721600	1	1.07853	1.08512	1.42842	1	1.07392	1.04568	1.22676	4	5
crl	Q9KPT7	Sigma factor-binding protein Crl OS=Vibrio cholerae serotype O1 (strain ATCC 39315 / El Tor Inaba N16961) OX=243277 GN=crl PE=3 SV=1	37	98436000	105650000	97373600	110004000	1	1.07329	0.989207	1.11752	1	0.987517	0.916585	0.977167	2	2
crl	Q9KPT7	Sigma factor-binding protein Crl OS=Vibrio cholerae serotype O1 (strain ATCC 39315 / El Tor Inaba N16961) OX=243277 GN=crl PE=3 SV=1	40.4	119183000	103052000	121331000	113217000	1	0.864654	1.01802	0.949943	1	1.02641	1.06915	1.01809	2	2
crl	Q9KPT7	Sigma factor-binding protein Crl OS=Vibrio cholerae serotype O1 (strain ATCC 39315 / El Tor Inaba N16961) OX=243277 GN=crl PE=3 SV=1	44	35530000	36390700	36490800	36730200	1	1.02422	1.02704	1.03378	1	1.02417	1.05294	1.00976	1	1
crl	Q9KPT7	Sigma factor-binding protein Crl OS=Vibrio cholerae serotype O1 (strain ATCC 39315 / El Tor Inaba N16961) OX=243277 GN=crl PE=3 SV=1	46.9	34820300	29561000	32270000	37220400	1	0.848959	0.926758	1.06893	1	0.900261	0.959371	1.133	1	1
csd	Q9KPQ7	Probable cysteine desulfurase OS=Vibrio cholerae serotype O1 (strain ATCC 39315 / El Tor Inaba N16961) OX=243277 GN=csd PE=3 SV=1	37	601843000	655426000	665482000	708378000	1	1.08903	1.10574	1.17701	1	1.002	1.02456	1.02919	10	11
csd	Q9KPQ7	Probable cysteine desulfurase OS=Vibrio cholerae serotype O1 (strain ATCC 39315 / El Tor Inaba N16961) OX=243277 GN=csd PE=3 SV=1	40.4	756967000	633454000	739836000	734279000	1	0.836832	0.977369	0.970028	1	0.993382	1.02645	1.03962	10	11
csd	Q9KPQ7	Probable cysteine desulfurase OS=Vibrio cholerae serotype O1 (strain ATCC 39315 / El Tor Inaba N16961) OX=243277 GN=csd PE=3 SV=1	44	506060000	505129000	478377000	513134000	1	0.99816	0.945297	1.01398	1	0.99811	0.969135	0.990421	8	10
csd	Q9KPQ7	Probable cysteine desulfurase OS=Vibrio cholerae serotype O1 (strain ATCC 39315 / El Tor Inaba N16961) OX=243277 GN=csd PE=3 SV=1	46.9	553778000	513532000	532914000	531177000	1	0.927325	0.962324	0.959188	1	0.983363	0.996188	1.01668	8	10
csd	Q9KPQ7	Probable cysteine desulfurase OS=Vibrio cholerae serotype O1 (strain ATCC 39315 / El Tor Inaba N16961) OX=243277 GN=csd PE=3 SV=1	49.8	362036000	410048000	362265000	383640000	1	1.13262	1.00063	1.05967	1	1.05242	1.01507	1.13509	7	7
csd	Q9KPQ7	Probable cysteine desulfurase OS=Vibrio cholerae serotype O1 (strain ATCC 39315 / El Tor Inaba N16961) OX=243277 GN=csd PE=3 SV=1	52.9	301963000	324728000	268916000	274018000	1	1.07539	0.890559	0.907456	1	0.997918	0.918228	1.06703	7	7
csd	Q9KPQ7	Probable cysteine desulfurase OS=Vibrio cholerae serotype O1 (strain ATCC 39315 / El Tor Inaba N16961) OX=243277 GN=csd PE=3 SV=1	55.5	153401000	139064000	120466000	144177000	1	0.906539	0.785301	0.93987	1	0.958813	0.892696	1.02809	6	6
csd	Q9KPQ7	Probable cysteine desulfurase OS=Vibrio cholerae serotype O1 (strain ATCC 39315 / El Tor Inaba N16961) OX=243277 GN=csd PE=3 SV=1	58.6	136361000	135390000	121016000	135986000	1	0.992879	0.887468	0.99725	1	1.01576	0.965198	1.03008	6	6
csd	Q9KPQ7	Probable cysteine desulfurase OS=Vibrio cholerae serotype O1 (strain ATCC 39315 / El Tor Inaba N16961) OX=243277 GN=csd PE=3 SV=1	62	38465900	37785400	36376500	39408600	1	0.982309	0.945682	1.02451	1	0.958956	0.997821	1.06985	2	2
csd	Q9KPQ7	Probable cysteine desulfurase OS=Vibrio cholerae serotype O1 (strain ATCC 39315 / El Tor Inaba N16961) OX=243277 GN=csd PE=3 SV=1	66.3	28433200	32130500	29526600	32481100	1	1.13003	1.03846	1.14237	1	1.12521	1.00071	0.981084	2	2
cspA	Q9KN00	Cold shock-like protein CspA OS=Vibrio cholerae serotype O1 (strain ATCC 39315 / El Tor Inaba N16961) OX=243277 GN=cspA PE=3 SV=1	37	1199730000	1269640000	1149940000	1297330000	1	1.05827	0.958499	1.08135	1	0.973702	0.888131	0.945543	5	21
cspA	Q9KN00	Cold shock-like protein CspA OS=Vibrio cholerae serotype O1 (strain ATCC 39315 / El Tor Inaba N16961) OX=243277 GN=cspA PE=3 SV=1	40.4	1440820000	1166380000	1355930000	1297730000	1	0.809525	0.941082	0.900688	1	0.960967	0.988345	0.965305	5	21
cspA	Q9KN00	Cold shock-like protein CspA OS=Vibrio cholerae serotype O1 (strain ATCC 39315 / El Tor Inaba N16961) OX=243277 GN=cspA PE=3 SV=1	44	1412500000	1523980000	1411850000	1582060000	1	1.07892	0.99954	1.12004	1	1.07887	1.02475	1.09402	5	19
cspA	Q9KN00	Cold shock-like protein CspA OS=Vibrio cholerae serotype O1 (strain ATCC 39315 / El Tor Inaba N16961) OX=243277 GN=cspA PE=3 SV=1	46.9	1689380000	1444880000	1462590000	1435550000	1	0.855272	0.865755	0.84975	1	0.906957	0.896221	0.900685	5	19
cspA	Q9KN00	Cold shock-like protein CspA OS=Vibrio cholerae serotype O1 (strain ATCC 39315 / El Tor Inaba N16961) OX=243277 GN=cspA PE=3 SV=1	49.8	1505120000	1610890000	1468550000	1579300000	1	1.07027	0.975703	1.04929	1	0.994495	0.989782	1.12397	6	28
cspA	Q9KN00	Cold shock-like protein CspA OS=Vibrio cholerae serotype O1 (strain ATCC 39315 / El Tor Inaba N16961) OX=243277 GN=cspA PE=3 SV=1	52.9	1262590000	1291670000	1203200000	1169530000	1	1.02303	0.952962	0.926294	1	0.949332	0.982569	1.08918	6	28
cspA	Q9KN00	Cold shock-like protein CspA OS=Vibrio cholerae serotype O1 (strain ATCC 39315 / El Tor Inaba N16961) OX=243277 GN=cspA PE=3 SV=1	55.5	1155890000	1043210000	927871000	1134160000	1	0.902517	0.802733	0.981201	1	0.954559	0.912512	1.0733	6	30
cspA	Q9KN00	Cold shock-like protein CspA OS=Vibrio cholerae serotype O1 (strain ATCC 39315 / El Tor Inaba N16961) OX=243277 GN=cspA PE=3 SV=1	58.6	1073480000	973370000	962291000	954786000	1	0.906743	0.896422	0.889431	1	0.927639	0.974937	0.918712	6	30
cspA	Q9KN00	Cold shock-like protein CspA OS=Vibrio cholerae serotype O1 (strain ATCC 39315 / El Tor Inaba N16961) OX=243277 GN=cspA PE=3 SV=1	62	742315000	722443000	641934000	632345000	1	0.97323	0.864773	0.851855	1	0.950092	0.912451	0.889554	3	24
cspA	Q9KN00	Cold shock-like protein CspA OS=Vibrio cholerae serotype O1 (strain ATCC 39315 / El Tor Inaba N16961) OX=243277 GN=cspA PE=3 SV=1	66.3	751607000	697153000	807990000	782815000	1	0.92755	1.07502	1.04152	1	0.923586	1.03594	0.894478	3	24
cspD	Q9KSW4	Cold shock-like protein CspD OS=Vibrio cholerae serotype O1 (strain ATCC 39315 / El Tor Inaba N16961) OX=243277 GN=cspD PE=3 SV=1	55.5	21693600	21745800	19174500	20224300	1	1.00241	0.883878	0.93227	1	1.06021	1.00475	1.01978	1	1
cspD	Q9KSW4	Cold shock-like protein CspD OS=Vibrio cholerae serotype O1 (strain ATCC 39315 / El Tor Inaba N16961) OX=243277 GN=cspD PE=3 SV=1	58.6	21722500	17295700	16943900	20696500	1	0.796211	0.780016	0.952768	1	0.81456	0.848335	0.984134	1	1
cspD	Q9KSW4	Cold shock-like protein CspD OS=Vibrio cholerae serotype O1 (strain ATCC 39315 / El Tor Inaba N16961) OX=243277 GN=cspD PE=3 SV=1	62	10010600	7944120	8868600	9624380	1	0.793571	0.885921	0.961419	1	0.774705	0.934765	1.00397	1	1
cspD	Q9KSW4	Cold shock-like protein CspD OS=Vibrio cholerae serotype O1 (strain ATCC 39315 / El Tor Inaba N16961) OX=243277 GN=cspD PE=3 SV=1	66.3	9767550	10079700	9369900	10840900	1	1.03196	0.959289	1.10989	1	1.02755	0.924422	0.953193	1	1
cspV	Q9KL16	Cold shock protein CspV OS=Vibrio cholerae serotype O1 (strain ATCC 39315 / El Tor Inaba N16961) OX=243277 GN=cspV PE=2 SV=1	37	268059000	275234000	234255000	277538000	1	1.02677	0.873893	1.03536	1	0.944715	0.809737	0.905329	3	4
cspV	Q9KL16	Cold shock protein CspV OS=Vibrio cholerae serotype O1 (strain ATCC 39315 / El Tor Inaba N16961) OX=243277 GN=cspV PE=2 SV=1	40.4	358856000	289329000	328337000	308994000	1	0.806254	0.914955	0.861053	1	0.957083	0.960906	0.922826	3	4
cspV	Q9KL16	Cold shock protein CspV OS=Vibrio cholerae serotype O1 (strain ATCC 39315 / El Tor Inaba N16961) OX=243277 GN=cspV PE=2 SV=1	44	133206000	135242000	135008000	133453000	1	1.01528	1.01353	1.00185	1	1.01523	1.03909	0.978578	1	1
cspV	Q9KL16	Cold shock protein CspV OS=Vibrio cholerae serotype O1 (strain ATCC 39315 / El Tor Inaba N16961) OX=243277 GN=cspV PE=2 SV=1	46.9	133688000	122666000	114343000	120623000	1	0.917554	0.855297	0.902272	1	0.973002	0.885395	0.956356	1	1
cspV	Q9KL16	Cold shock protein CspV OS=Vibrio cholerae serotype O1 (strain ATCC 39315 / El Tor Inaba N16961) OX=243277 GN=cspV PE=2 SV=1	49.8	139705000	144967000	128683000	130175000	1	1.03767	0.921105	0.931785	1	0.964195	0.934397	0.998102	2	2
cspV	Q9KL16	Cold shock protein CspV OS=Vibrio cholerae serotype O1 (strain ATCC 39315 / El Tor Inaba N16961) OX=243277 GN=cspV PE=2 SV=1	52.9	91354800	110609000	85643500	97301700	1	1.21076	0.937482	1.0651	1	1.12354	0.966609	1.25239	2	2
cspV	Q9KL16	Cold shock protein CspV OS=Vibrio cholerae serotype O1 (strain ATCC 39315 / El Tor Inaba N16961) OX=243277 GN=cspV PE=2 SV=1	55.5	112317000	99235300	92817100	102173000	1	0.883529	0.826385	0.909684	1	0.934476	0.939399	0.995072	2	3
cspV	Q9KL16	Cold shock protein CspV OS=Vibrio cholerae serotype O1 (strain ATCC 39315 / El Tor Inaba N16961) OX=243277 GN=cspV PE=2 SV=1	58.6	88504200	95541200	81252800	84890800	1	1.07951	0.918067	0.959173	1	1.10439	0.998478	0.99075	2	3
cspV	Q9KL16	Cold shock protein CspV OS=Vibrio cholerae serotype O1 (strain ATCC 39315 / El Tor Inaba N16961) OX=243277 GN=cspV PE=2 SV=1	62	51941400	50617100	50552200	43213200	1	0.974504	0.973254	0.831961	1	0.951336	1.02691	0.868779	2	3
cspV	Q9KL16	Cold shock protein CspV OS=Vibrio cholerae serotype O1 (strain ATCC 39315 / El Tor Inaba N16961) OX=243277 GN=cspV PE=2 SV=1	66.3	49154800	52637000	49578400	52626500	1	1.07084	1.00862	1.07063	1	1.06627	0.971959	0.919475	2	3
csrA	Q9KUH3	Translational regulator CsrA OS=Vibrio cholerae serotype O1 (strain ATCC 39315 / El Tor Inaba N16961) OX=243277 GN=csrA PE=3 SV=1	37	657755000	748506000	693805000	727096000	1	1.13797	1.05481	1.10542	1	1.04703	0.97737	0.966589	6	22
csrA	Q9KUH3	Translational regulator CsrA OS=Vibrio cholerae serotype O1 (strain ATCC 39315 / El Tor Inaba N16961) OX=243277 GN=csrA PE=3 SV=1	40.4	881478000	680041000	746942000	783299000	1	0.771478	0.847375	0.88862	1	0.915802	0.889932	0.95237	6	22
csrA	Q9KUH3	Translational regulator CsrA OS=Vibrio cholerae serotype O1 (strain ATCC 39315 / El Tor Inaba N16961) OX=243277 GN=csrA PE=3 SV=1	44	676846000	651910000	646638000	667578000	1	0.963159	0.955369	0.986307	1	0.96311	0.979461	0.963392	8	23
csrA	Q9KUH3	Translational regulator CsrA OS=Vibrio cholerae serotype O1 (strain ATCC 39315 / El Tor Inaba N16961) OX=243277 GN=csrA PE=3 SV=1	46.9	727915000	648474000	657075000	676513000	1	0.890865	0.902681	0.929385	1	0.9447	0.934446	0.985093	8	23
csrA	Q9KUH3	Translational regulator CsrA OS=Vibrio cholerae serotype O1 (strain ATCC 39315 / El Tor Inaba N16961) OX=243277 GN=csrA PE=3 SV=1	49.8	654271000	656158000	590710000	557577000	1	1.00288	0.902852	0.852211	1	0.931877	0.91588	0.912865	8	24
csrA	Q9KUH3	Translational regulator CsrA OS=Vibrio cholerae serotype O1 (strain ATCC 39315 / El Tor Inaba N16961) OX=243277 GN=csrA PE=3 SV=1	52.9	529556000	545685000	488736000	426461000	1	1.03046	0.922917	0.805318	1	0.956223	0.951591	0.946932	8	24
csrA	Q9KUH3	Translational regulator CsrA OS=Vibrio cholerae serotype O1 (strain ATCC 39315 / El Tor Inaba N16961) OX=243277 GN=csrA PE=3 SV=1	55.5	322844000	316805000	273490000	264690000	1	0.981294	0.847127	0.81987	1	1.03788	0.962977	0.896827	6	16
csrA	Q9KUH3	Translational regulator CsrA OS=Vibrio cholerae serotype O1 (strain ATCC 39315 / El Tor Inaba N16961) OX=243277 GN=csrA PE=3 SV=1	58.6	348192000	327019000	295389000	309574000	1	0.939192	0.848351	0.88909	1	0.960835	0.922655	0.91836	6	16
csrA	Q9KUH3	Translational regulator CsrA OS=Vibrio cholerae serotype O1 (strain ATCC 39315 / El Tor Inaba N16961) OX=243277 GN=csrA PE=3 SV=1	62	224837000	217211000	194785000	188622000	1	0.966082	0.866339	0.838928	1	0.943115	0.914103	0.876054	5	13
csrA	Q9KUH3	Translational regulator CsrA OS=Vibrio cholerae serotype O1 (strain ATCC 39315 / El Tor Inaba N16961) OX=243277 GN=csrA PE=3 SV=1	66.3	192907000	197945000	204784000	211423000	1	1.02612	1.06157	1.09598	1	1.02173	1.02298	0.941251	5	13
ctxA	P01555	Cholera enterotoxin subunit A OS=Vibrio cholerae serotype O1 (strain ATCC 39315 / El Tor Inaba N16961) OX=243277 GN=ctxA PE=1 SV=1	37	1367500	1500870	1574070	2171010	1	1.09753	1.15106	1.58758	1	1.00982	1.06655	1.38819	1	1
ctxA	P01555	Cholera enterotoxin subunit A OS=Vibrio cholerae serotype O1 (strain ATCC 39315 / El Tor Inaba N16961) OX=243277 GN=ctxA PE=1 SV=1	40.4	2059130	2004920	2216540	1667480	1	0.973673	1.07644	0.809798	1	1.15582	1.13051	0.867894	1	1
ctxA	P01555	Cholera enterotoxin subunit A OS=Vibrio cholerae serotype O1 (strain ATCC 39315 / El Tor Inaba N16961) OX=243277 GN=ctxA PE=1 SV=1	44	69595600	70668100	72567400	75828400	1	1.01541	1.0427	1.08956	1	1.01536	1.06899	1.06424	2	2
ctxA	P01555	Cholera enterotoxin subunit A OS=Vibrio cholerae serotype O1 (strain ATCC 39315 / El Tor Inaba N16961) OX=243277 GN=ctxA PE=1 SV=1	46.9	56777300	67268800	67341400	64076900	1	1.18478	1.18606	1.12857	1	1.25638	1.2278	1.19621	2	2
cutC	Q9KU00	Copper homeostasis protein CutC OS=Vibrio cholerae serotype O1 (strain ATCC 39315 / El Tor Inaba N16961) OX=243277 GN=cutC PE=3 SV=1	37	329542000	359376000	371112000	388076000	1	1.09053	1.12614	1.17762	1	1.00338	1.04347	1.02972	7	9
cutC	Q9KU00	Copper homeostasis protein CutC OS=Vibrio cholerae serotype O1 (strain ATCC 39315 / El Tor Inaba N16961) OX=243277 GN=cutC PE=3 SV=1	40.4	384119000	336266000	377850000	383257000	1	0.875421	0.98368	0.997756	1	1.03919	1.03308	1.06934	7	9
cutC	Q9KU00	Copper homeostasis protein CutC OS=Vibrio cholerae serotype O1 (strain ATCC 39315 / El Tor Inaba N16961) OX=243277 GN=cutC PE=3 SV=1	44	269539000	256380000	261474000	277645000	1	0.95118	0.970079	1.03007	1	0.951132	0.994541	1.00614	5	6
cutC	Q9KU00	Copper homeostasis protein CutC OS=Vibrio cholerae serotype O1 (strain ATCC 39315 / El Tor Inaba N16961) OX=243277 GN=cutC PE=3 SV=1	46.9	248625000	251439000	256940000	261822000	1	1.01132	1.03344	1.05308	1	1.07243	1.06981	1.1162	5	6
cutC	Q9KU00	Copper homeostasis protein CutC OS=Vibrio cholerae serotype O1 (strain ATCC 39315 / El Tor Inaba N16961) OX=243277 GN=cutC PE=3 SV=1	49.8	256609000	268336000	253081000	235229000	1	1.0457	0.986251	0.916683	1	0.971661	1.00048	0.981925	6	8
cutC	Q9KU00	Copper homeostasis protein CutC OS=Vibrio cholerae serotype O1 (strain ATCC 39315 / El Tor Inaba N16961) OX=243277 GN=cutC PE=3 SV=1	52.9	159323000	163304000	163614000	133252000	1	1.02499	1.02693	0.836364	1	0.951146	1.05884	0.983438	6	8
cutC	Q9KU00	Copper homeostasis protein CutC OS=Vibrio cholerae serotype O1 (strain ATCC 39315 / El Tor Inaba N16961) OX=243277 GN=cutC PE=3 SV=1	55.5	49586700	61125500	45917700	43664900	1	1.2327	0.926008	0.880577	1	1.30378	1.05265	0.963232	3	3
cutC	Q9KU00	Copper homeostasis protein CutC OS=Vibrio cholerae serotype O1 (strain ATCC 39315 / El Tor Inaba N16961) OX=243277 GN=cutC PE=3 SV=1	58.6	15518500	21051200	15780700	12258800	1	1.35652	1.0169	0.789947	1	1.38778	1.10596	0.815954	3	3
cutC	Q9KU00	Copper homeostasis protein CutC OS=Vibrio cholerae serotype O1 (strain ATCC 39315 / El Tor Inaba N16961) OX=243277 GN=cutC PE=3 SV=1	62	5470610	5754090	5522050	6157740	1	1.05182	1.0094	1.1256	1	1.02681	1.06506	1.17542	2	2
cutC	Q9KU00	Copper homeostasis protein CutC OS=Vibrio cholerae serotype O1 (strain ATCC 39315 / El Tor Inaba N16961) OX=243277 GN=cutC PE=3 SV=1	66.3	2557210	2879850	4111320	3246490	1	1.12617	1.60774	1.26954	1	1.12136	1.5493	1.09031	2	2
cyaY	Q9KVL8	Iron-sulfur cluster assembly protein CyaY OS=Vibrio cholerae serotype O1 (strain ATCC 39315 / El Tor Inaba N16961) OX=243277 GN=cyaY PE=3 SV=1	37	276770000	326161000	229687000	311858000	1	1.17846	0.829884	1.12678	1	1.08428	0.768959	0.985263	4	6
cyaY	Q9KVL8	Iron-sulfur cluster assembly protein CyaY OS=Vibrio cholerae serotype O1 (strain ATCC 39315 / El Tor Inaba N16961) OX=243277 GN=cyaY PE=3 SV=1	40.4	381643000	271264000	369748000	309545000	1	0.710779	0.968832	0.811085	1	0.843748	1.01749	0.869273	4	6
cyaY	Q9KVL8	Iron-sulfur cluster assembly protein CyaY OS=Vibrio cholerae serotype O1 (strain ATCC 39315 / El Tor Inaba N16961) OX=243277 GN=cyaY PE=3 SV=1	44	247469000	303110000	284776000	274405000	1	1.22484	1.15075	1.10885	1	1.22478	1.17977	1.08308	6	7
cyaY	Q9KVL8	Iron-sulfur cluster assembly protein CyaY OS=Vibrio cholerae serotype O1 (strain ATCC 39315 / El Tor Inaba N16961) OX=243277 GN=cyaY PE=3 SV=1	46.9	337506000	263025000	248736000	244598000	1	0.779319	0.736982	0.724722	1	0.826414	0.762917	0.768163	6	7
cyaY	Q9KVL8	Iron-sulfur cluster assembly protein CyaY OS=Vibrio cholerae serotype O1 (strain ATCC 39315 / El Tor Inaba N16961) OX=243277 GN=cyaY PE=3 SV=1	49.8	113491000	134623000	117171000	102967000	1	1.1862	1.03243	0.90727	1	1.10221	1.04732	0.971843	3	5
cyaY	Q9KVL8	Iron-sulfur cluster assembly protein CyaY OS=Vibrio cholerae serotype O1 (strain ATCC 39315 / El Tor Inaba N16961) OX=243277 GN=cyaY PE=3 SV=1	52.9	79974100	82688200	66033400	82408600	1	1.03394	0.825685	1.03044	1	0.959452	0.851338	1.21164	3	5
cyaY	Q9KVL8	Iron-sulfur cluster assembly protein CyaY OS=Vibrio cholerae serotype O1 (strain ATCC 39315 / El Tor Inaba N16961) OX=243277 GN=cyaY PE=3 SV=1	55.5	69282900	57658500	56506300	60353100	1	0.832218	0.815588	0.871111	1	0.880207	0.927125	0.952878	3	4
cyaY	Q9KVL8	Iron-sulfur cluster assembly protein CyaY OS=Vibrio cholerae serotype O1 (strain ATCC 39315 / El Tor Inaba N16961) OX=243277 GN=cyaY PE=3 SV=1	58.6	59107700	56395900	50317100	51053200	1	0.954121	0.851278	0.863732	1	0.976109	0.925839	0.892167	3	4
cyaY	Q9KVL8	Iron-sulfur cluster assembly protein CyaY OS=Vibrio cholerae serotype O1 (strain ATCC 39315 / El Tor Inaba N16961) OX=243277 GN=cyaY PE=3 SV=1	62	133708000	131849000	127760000	120993000	1	0.986097	0.955515	0.904905	1	0.962653	1.0082	0.944951	3	6
cyaY	Q9KVL8	Iron-sulfur cluster assembly protein CyaY OS=Vibrio cholerae serotype O1 (strain ATCC 39315 / El Tor Inaba N16961) OX=243277 GN=cyaY PE=3 SV=1	66.3	156947000	140951000	132368000	159801000	1	0.89808	0.843393	1.01818	1	0.894243	0.812739	0.874436	3	6
cysA	Q9KUI0	Sulfate/thiosulfate import ATP-binding protein CysA OS=Vibrio cholerae serotype O1 (strain ATCC 39315 / El Tor Inaba N16961) OX=243277 GN=cysA PE=3 SV=1	37	161782000	180193000	192642000	198195000	1	1.1138	1.19075	1.22507	1	1.02479	1.10333	1.07122	4	4
cysA	Q9KUI0	Sulfate/thiosulfate import ATP-binding protein CysA OS=Vibrio cholerae serotype O1 (strain ATCC 39315 / El Tor Inaba N16961) OX=243277 GN=cysA PE=3 SV=1	40.4	205871000	168887000	274746000	195850000	1	0.820354	1.33455	0.951324	1	0.973821	1.40158	1.01957	4	4
cysA	Q9KUI0	Sulfate/thiosulfate import ATP-binding protein CysA OS=Vibrio cholerae serotype O1 (strain ATCC 39315 / El Tor Inaba N16961) OX=243277 GN=cysA PE=3 SV=1	44	88104200	86967700	88293100	92048100	1	0.987101	1.00214	1.04476	1	0.987051	1.02742	1.02049	3	3
cysA	Q9KUI0	Sulfate/thiosulfate import ATP-binding protein CysA OS=Vibrio cholerae serotype O1 (strain ATCC 39315 / El Tor Inaba N16961) OX=243277 GN=cysA PE=3 SV=1	46.9	91523500	84630500	88231600	84740100	1	0.924686	0.964032	0.925884	1	0.980565	0.997956	0.981382	3	3
cysA	Q9KUI0	Sulfate/thiosulfate import ATP-binding protein CysA OS=Vibrio cholerae serotype O1 (strain ATCC 39315 / El Tor Inaba N16961) OX=243277 GN=cysA PE=3 SV=1	49.8	101326000	113591000	101526000	98263000	1	1.12104	1.00197	0.969771	1	1.04167	1.01643	1.03879	4	4
cysA	Q9KUI0	Sulfate/thiosulfate import ATP-binding protein CysA OS=Vibrio cholerae serotype O1 (strain ATCC 39315 / El Tor Inaba N16961) OX=243277 GN=cysA PE=3 SV=1	52.9	57900900	58624600	59704700	49944500	1	1.0125	1.03115	0.862586	1	0.939558	1.06319	1.01427	4	4
cysA	Q9KUI0	Sulfate/thiosulfate import ATP-binding protein CysA OS=Vibrio cholerae serotype O1 (strain ATCC 39315 / El Tor Inaba N16961) OX=243277 GN=cysA PE=3 SV=1	55.5	18531800	19679700	18924100	17088400	1	1.06194	1.02117	0.922112	1	1.12318	1.16082	1.00867	2	2
cysA	Q9KUI0	Sulfate/thiosulfate import ATP-binding protein CysA OS=Vibrio cholerae serotype O1 (strain ATCC 39315 / El Tor Inaba N16961) OX=243277 GN=cysA PE=3 SV=1	58.6	15942200	15608100	16480900	19308400	1	0.979043	1.03379	1.21115	1	1.00161	1.12434	1.25102	2	2
cysA	Q9KUI0	Sulfate/thiosulfate import ATP-binding protein CysA OS=Vibrio cholerae serotype O1 (strain ATCC 39315 / El Tor Inaba N16961) OX=243277 GN=cysA PE=3 SV=1	62	8584130	9533590	9227190	10116100	1	1.11061	1.07491	1.17847	1	1.0842	1.13418	1.23062	2	2
cysA	Q9KUI0	Sulfate/thiosulfate import ATP-binding protein CysA OS=Vibrio cholerae serotype O1 (strain ATCC 39315 / El Tor Inaba N16961) OX=243277 GN=cysA PE=3 SV=1	66.3	6986840	7170380	6652710	7873150	1	1.02627	0.952177	1.12685	1	1.02188	0.917569	0.967763	2	2
cysD	Q9KP19	Sulfate adenylyltransferase subunit 2 OS=Vibrio cholerae serotype O1 (strain ATCC 39315 / El Tor Inaba N16961) OX=243277 GN=cysD PE=3 SV=2	37	70913700	71026200	71098100	79725400	1	1.00159	1.0026	1.12426	1	0.921547	0.928995	0.983062	2	2
cysD	Q9KP19	Sulfate adenylyltransferase subunit 2 OS=Vibrio cholerae serotype O1 (strain ATCC 39315 / El Tor Inaba N16961) OX=243277 GN=cysD PE=3 SV=2	40.4	75796800	65700200	72776100	74456100	1	0.866794	0.960147	0.982312	1	1.02895	1.00837	1.05278	2	2
cysD	Q9KP19	Sulfate adenylyltransferase subunit 2 OS=Vibrio cholerae serotype O1 (strain ATCC 39315 / El Tor Inaba N16961) OX=243277 GN=cysD PE=3 SV=2	44	81082400	85780700	79181300	92360500	1	1.05794	0.976553	1.13909	1	1.05789	1.00118	1.11263	3	3
cysD	Q9KP19	Sulfate adenylyltransferase subunit 2 OS=Vibrio cholerae serotype O1 (strain ATCC 39315 / El Tor Inaba N16961) OX=243277 GN=cysD PE=3 SV=2	46.9	73236800	80279600	72683100	74971900	1	1.09616	0.99244	1.02369	1	1.16241	1.02736	1.08505	3	3
cysD	Q9KP19	Sulfate adenylyltransferase subunit 2 OS=Vibrio cholerae serotype O1 (strain ATCC 39315 / El Tor Inaba N16961) OX=243277 GN=cysD PE=3 SV=2	49.8	38188000	50919600	41562500	37883900	1	1.33339	1.08837	0.992037	1	1.23898	1.10407	1.06264	1	1
cysD	Q9KP19	Sulfate adenylyltransferase subunit 2 OS=Vibrio cholerae serotype O1 (strain ATCC 39315 / El Tor Inaba N16961) OX=243277 GN=cysD PE=3 SV=2	52.9	14316800	15628500	12317900	3799110	1	1.09162	0.860381	0.26536	1	1.01298	0.887112	0.312024	1	1
cysH	Q9KUX2	Phosphoadenosine phosphosulfate reductase OS=Vibrio cholerae serotype O1 (strain ATCC 39315 / El Tor Inaba N16961) OX=243277 GN=cysH PE=3 SV=1	37	202256000	211154000	205287000	236294000	1	1.04399	1.01499	1.16829	1	0.960566	0.940471	1.02156	4	4
cysH	Q9KUX2	Phosphoadenosine phosphosulfate reductase OS=Vibrio cholerae serotype O1 (strain ATCC 39315 / El Tor Inaba N16961) OX=243277 GN=cysH PE=3 SV=1	40.4	228252000	197887000	230488000	235819000	1	0.866967	1.0098	1.03315	1	1.02915	1.06051	1.10727	4	4
cysH	Q9KUX2	Phosphoadenosine phosphosulfate reductase OS=Vibrio cholerae serotype O1 (strain ATCC 39315 / El Tor Inaba N16961) OX=243277 GN=cysH PE=3 SV=1	44	275202000	272365000	254391000	267627000	1	0.989691	0.924379	0.972475	1	0.989642	0.947689	0.949881	4	5
cysH	Q9KUX2	Phosphoadenosine phosphosulfate reductase OS=Vibrio cholerae serotype O1 (strain ATCC 39315 / El Tor Inaba N16961) OX=243277 GN=cysH PE=3 SV=1	46.9	269843000	256928000	256432000	289207000	1	0.952139	0.950301	1.07176	1	1.00968	0.983742	1.136	4	5
cysH	Q9KUX2	Phosphoadenosine phosphosulfate reductase OS=Vibrio cholerae serotype O1 (strain ATCC 39315 / El Tor Inaba N16961) OX=243277 GN=cysH PE=3 SV=1	49.8	62974200	72448100	65048800	68068400	1	1.15044	1.03294	1.08089	1	1.06899	1.04785	1.15782	2	2
cysH	Q9KUX2	Phosphoadenosine phosphosulfate reductase OS=Vibrio cholerae serotype O1 (strain ATCC 39315 / El Tor Inaba N16961) OX=243277 GN=cysH PE=3 SV=1	52.9	45452200	28599400	48337500	39287200	1	0.629219	1.06348	0.864363	1	0.58389	1.09652	1.01636	2	2
cysI	Q9KUX3	Sulfite reductase [NADPH] hemoprotein beta-component OS=Vibrio cholerae serotype O1 (strain ATCC 39315 / El Tor Inaba N16961) OX=243277 GN=cysI PE=3 SV=1	37	690284000	738729000	772665000	814939000	1	1.07018	1.11934	1.18059	1	0.984661	1.03717	1.03231	13	16
cysI	Q9KUX3	Sulfite reductase [NADPH] hemoprotein beta-component OS=Vibrio cholerae serotype O1 (strain ATCC 39315 / El Tor Inaba N16961) OX=243277 GN=cysI PE=3 SV=1	40.4	848611000	685648000	1065230000	799669000	1	0.807965	1.25526	0.942327	1	0.959115	1.31831	1.00993	13	16
cysI	Q9KUX3	Sulfite reductase [NADPH] hemoprotein beta-component OS=Vibrio cholerae serotype O1 (strain ATCC 39315 / El Tor Inaba N16961) OX=243277 GN=cysI PE=3 SV=1	44	986266000	980354000	967958000	1003910000	1	0.994006	0.981437	1.01789	1	0.993956	1.00619	0.994241	16	18
cysI	Q9KUX3	Sulfite reductase [NADPH] hemoprotein beta-component OS=Vibrio cholerae serotype O1 (strain ATCC 39315 / El Tor Inaba N16961) OX=243277 GN=cysI PE=3 SV=1	46.9	1001360000	912565000	1061190000	997998000	1	0.911326	1.05975	0.996643	1	0.966397	1.09704	1.05638	16	18
cysI	Q9KUX3	Sulfite reductase [NADPH] hemoprotein beta-component OS=Vibrio cholerae serotype O1 (strain ATCC 39315 / El Tor Inaba N16961) OX=243277 GN=cysI PE=3 SV=1	49.8	586897000	628048000	572588000	545411000	1	1.07012	0.975619	0.929313	1	0.994349	0.989697	0.995454	12	12
cysI	Q9KUX3	Sulfite reductase [NADPH] hemoprotein beta-component OS=Vibrio cholerae serotype O1 (strain ATCC 39315 / El Tor Inaba N16961) OX=243277 GN=cysI PE=3 SV=1	52.9	322640000	343962000	328263000	283086000	1	1.06609	1.01743	0.877405	1	0.989285	1.04904	1.0317	12	12
cysI	Q9KUX3	Sulfite reductase [NADPH] hemoprotein beta-component OS=Vibrio cholerae serotype O1 (strain ATCC 39315 / El Tor Inaba N16961) OX=243277 GN=cysI PE=3 SV=1	55.5	193294000	169081000	164329000	167713000	1	0.874735	0.850151	0.867658	1	0.925175	0.966414	0.9491	9	9
cysI	Q9KUX3	Sulfite reductase [NADPH] hemoprotein beta-component OS=Vibrio cholerae serotype O1 (strain ATCC 39315 / El Tor Inaba N16961) OX=243277 GN=cysI PE=3 SV=1	58.6	137329000	120451000	114707000	119221000	1	0.877098	0.835272	0.868141	1	0.897311	0.90843	0.896722	9	9
cysI	Q9KUX3	Sulfite reductase [NADPH] hemoprotein beta-component OS=Vibrio cholerae serotype O1 (strain ATCC 39315 / El Tor Inaba N16961) OX=243277 GN=cysI PE=3 SV=1	62	70584400	67579200	57428900	58700300	1	0.957424	0.81362	0.831633	1	0.934662	0.858478	0.868436	6	6
cysI	Q9KUX3	Sulfite reductase [NADPH] hemoprotein beta-component OS=Vibrio cholerae serotype O1 (strain ATCC 39315 / El Tor Inaba N16961) OX=243277 GN=cysI PE=3 SV=1	66.3	28670300	28340100	28975100	34509400	1	0.988483	1.01063	1.20366	1	0.984259	0.973899	1.03373	6	6
cysJ	Q9KUX4	Sulfite reductase [NADPH] flavoprotein alpha-component OS=Vibrio cholerae serotype O1 (strain ATCC 39315 / El Tor Inaba N16961) OX=243277 GN=cysJ PE=3 SV=1	37	873081000	926744000	974855000	1032890000	1	1.06146	1.11657	1.18304	1	0.97664	1.0346	1.03446	12	16
cysJ	Q9KUX4	Sulfite reductase [NADPH] flavoprotein alpha-component OS=Vibrio cholerae serotype O1 (strain ATCC 39315 / El Tor Inaba N16961) OX=243277 GN=cysJ PE=3 SV=1	40.4	1038460000	917418000	1085230000	1037010000	1	0.883441	1.04504	0.998604	1	1.04871	1.09752	1.07024	12	16
cysJ	Q9KUX4	Sulfite reductase [NADPH] flavoprotein alpha-component OS=Vibrio cholerae serotype O1 (strain ATCC 39315 / El Tor Inaba N16961) OX=243277 GN=cysJ PE=3 SV=1	44	749293000	747044000	745915000	789911000	1	0.996999	0.995492	1.05421	1	0.996948	1.0206	1.02972	10	13
cysJ	Q9KUX4	Sulfite reductase [NADPH] flavoprotein alpha-component OS=Vibrio cholerae serotype O1 (strain ATCC 39315 / El Tor Inaba N16961) OX=243277 GN=cysJ PE=3 SV=1	46.9	800222000	717081000	781797000	756906000	1	0.896103	0.976975	0.94587	1	0.950254	1.01135	1.00257	10	13
cysJ	Q9KUX4	Sulfite reductase [NADPH] flavoprotein alpha-component OS=Vibrio cholerae serotype O1 (strain ATCC 39315 / El Tor Inaba N16961) OX=243277 GN=cysJ PE=3 SV=1	49.8	555015000	558992000	528759000	543375000	1	1.00717	0.952693	0.979028	1	0.935855	0.96644	1.04871	12	15
cysJ	Q9KUX4	Sulfite reductase [NADPH] flavoprotein alpha-component OS=Vibrio cholerae serotype O1 (strain ATCC 39315 / El Tor Inaba N16961) OX=243277 GN=cysJ PE=3 SV=1	52.9	379780000	393269000	389987000	335974000	1	1.03552	1.02688	0.884654	1	0.960919	1.05878	1.04022	12	15
cysJ	Q9KUX4	Sulfite reductase [NADPH] flavoprotein alpha-component OS=Vibrio cholerae serotype O1 (strain ATCC 39315 / El Tor Inaba N16961) OX=243277 GN=cysJ PE=3 SV=1	55.5	344079000	308259000	268733000	340491000	1	0.895896	0.781021	0.989572	1	0.947556	0.887831	1.08246	10	12
cysJ	Q9KUX4	Sulfite reductase [NADPH] flavoprotein alpha-component OS=Vibrio cholerae serotype O1 (strain ATCC 39315 / El Tor Inaba N16961) OX=243277 GN=cysJ PE=3 SV=1	58.6	191787000	171036000	162299000	199274000	1	0.891802	0.846246	1.03904	1	0.912354	0.920366	1.07324	10	12
cysJ	Q9KUX4	Sulfite reductase [NADPH] flavoprotein alpha-component OS=Vibrio cholerae serotype O1 (strain ATCC 39315 / El Tor Inaba N16961) OX=243277 GN=cysJ PE=3 SV=1	62	71110500	67607900	61102200	72257800	1	0.950744	0.859257	1.01613	1	0.928141	0.906631	1.0611	5	6
cysJ	Q9KUX4	Sulfite reductase [NADPH] flavoprotein alpha-component OS=Vibrio cholerae serotype O1 (strain ATCC 39315 / El Tor Inaba N16961) OX=243277 GN=cysJ PE=3 SV=1	66.3	35116000	34306800	34479400	53255800	1	0.976956	0.981872	1.51657	1	0.972782	0.946184	1.30246	5	6
cysN	Q9KP20	Sulfate adenylyltransferase subunit 1 OS=Vibrio cholerae serotype O1 (strain ATCC 39315 / El Tor Inaba N16961) OX=243277 GN=cysN PE=3 SV=1	37	524855000	595430000	578001000	632757000	1	1.13447	1.10126	1.20558	1	1.04381	1.02041	1.05417	10	10
cysN	Q9KP20	Sulfate adenylyltransferase subunit 1 OS=Vibrio cholerae serotype O1 (strain ATCC 39315 / El Tor Inaba N16961) OX=243277 GN=cysN PE=3 SV=1	40.4	663005000	549103000	636612000	618688000	1	0.828203	0.960192	0.933157	1	0.983139	1.00841	1.0001	10	10
cysN	Q9KP20	Sulfate adenylyltransferase subunit 1 OS=Vibrio cholerae serotype O1 (strain ATCC 39315 / El Tor Inaba N16961) OX=243277 GN=cysN PE=3 SV=1	44	333044000	333080000	333811000	343887000	1	1.00011	1.0023	1.03256	1	1.00006	1.02758	1.00857	9	9
cysN	Q9KP20	Sulfate adenylyltransferase subunit 1 OS=Vibrio cholerae serotype O1 (strain ATCC 39315 / El Tor Inaba N16961) OX=243277 GN=cysN PE=3 SV=1	46.9	318636000	297431000	317002000	310969000	1	0.933451	0.994872	0.975938	1	0.989859	1.02988	1.03444	9	9
cysN	Q9KP20	Sulfate adenylyltransferase subunit 1 OS=Vibrio cholerae serotype O1 (strain ATCC 39315 / El Tor Inaba N16961) OX=243277 GN=cysN PE=3 SV=1	49.8	96206000	124411000	107357000	87292400	1	1.29317	1.11591	0.907349	1	1.20161	1.13201	0.971927	3	3
cysN	Q9KP20	Sulfate adenylyltransferase subunit 1 OS=Vibrio cholerae serotype O1 (strain ATCC 39315 / El Tor Inaba N16961) OX=243277 GN=cysN PE=3 SV=1	52.9	32007700	38034500	29755300	19325600	1	1.18829	0.929629	0.60378	1	1.10269	0.958512	0.709954	3	3
cysN	Q9KP20	Sulfate adenylyltransferase subunit 1 OS=Vibrio cholerae serotype O1 (strain ATCC 39315 / El Tor Inaba N16961) OX=243277 GN=cysN PE=3 SV=1	55.5	13236200	12261200	11109600	12475600	1	0.926338	0.839335	0.942536	1	0.979754	0.954119	1.03101	2	2
cysN	Q9KP20	Sulfate adenylyltransferase subunit 1 OS=Vibrio cholerae serotype O1 (strain ATCC 39315 / El Tor Inaba N16961) OX=243277 GN=cysN PE=3 SV=1	58.6	10564300	9585730	9784150	8584760	1	0.90737	0.926152	0.81262	1	0.928281	1.00727	0.839372	2	2
cysQ	Q9KNL0	3'(2'),5'-bisphosphate nucleotidase CysQ OS=Vibrio cholerae serotype O1 (strain ATCC 39315 / El Tor Inaba N16961) OX=243277 GN=cysQ PE=3 SV=1	37	679116000	772878000	761040000	815643000	1	1.13806	1.12063	1.20104	1	1.04712	1.03836	1.0502	7	8
cysQ	Q9KNL0	3'(2'),5'-bisphosphate nucleotidase CysQ OS=Vibrio cholerae serotype O1 (strain ATCC 39315 / El Tor Inaba N16961) OX=243277 GN=cysQ PE=3 SV=1	40.4	877105000	708124000	821438000	801529000	1	0.807342	0.936533	0.913835	1	0.958376	0.983568	0.979394	7	8
cysQ	Q9KNL0	3'(2'),5'-bisphosphate nucleotidase CysQ OS=Vibrio cholerae serotype O1 (strain ATCC 39315 / El Tor Inaba N16961) OX=243277 GN=cysQ PE=3 SV=1	44	479763000	493222000	499780000	508077000	1	1.02805	1.04172	1.05902	1	1.028	1.06799	1.03441	6	8
cysQ	Q9KNL0	3'(2'),5'-bisphosphate nucleotidase CysQ OS=Vibrio cholerae serotype O1 (strain ATCC 39315 / El Tor Inaba N16961) OX=243277 GN=cysQ PE=3 SV=1	46.9	467736000	457644000	461886000	463812000	1	0.978424	0.987493	0.991611	1	1.03755	1.02224	1.05105	6	8
cysQ	Q9KNL0	3'(2'),5'-bisphosphate nucleotidase CysQ OS=Vibrio cholerae serotype O1 (strain ATCC 39315 / El Tor Inaba N16961) OX=243277 GN=cysQ PE=3 SV=1	49.8	221463000	296562000	263137000	203805000	1	1.3391	1.18818	0.920267	1	1.24429	1.20532	0.985764	6	6
cysQ	Q9KNL0	3'(2'),5'-bisphosphate nucleotidase CysQ OS=Vibrio cholerae serotype O1 (strain ATCC 39315 / El Tor Inaba N16961) OX=243277 GN=cysQ PE=3 SV=1	52.9	78532600	87342500	74411400	44347800	1	1.11218	0.947522	0.564706	1	1.03206	0.976961	0.664009	6	6
cysQ	Q9KNL0	3'(2'),5'-bisphosphate nucleotidase CysQ OS=Vibrio cholerae serotype O1 (strain ATCC 39315 / El Tor Inaba N16961) OX=243277 GN=cysQ PE=3 SV=1	55.5	9663700	10385900	9646120	10635100	1	1.07473	0.998181	1.10052	1	1.13671	1.13469	1.20382	2	2
cysQ	Q9KNL0	3'(2'),5'-bisphosphate nucleotidase CysQ OS=Vibrio cholerae serotype O1 (strain ATCC 39315 / El Tor Inaba N16961) OX=243277 GN=cysQ PE=3 SV=1	58.6	7951620	8796680	9001950	9958510	1	1.10628	1.13209	1.25239	1	1.13177	1.23125	1.29362	2	2
cysQ	Q9KNL0	3'(2'),5'-bisphosphate nucleotidase CysQ OS=Vibrio cholerae serotype O1 (strain ATCC 39315 / El Tor Inaba N16961) OX=243277 GN=cysQ PE=3 SV=1	62	2374390	4053610	3245710	3621540	1	1.70722	1.36697	1.52525	1	1.66663	1.44233	1.59275	1	1
cysQ	Q9KNL0	3'(2'),5'-bisphosphate nucleotidase CysQ OS=Vibrio cholerae serotype O1 (strain ATCC 39315 / El Tor Inaba N16961) OX=243277 GN=cysQ PE=3 SV=1	66.3	2340380	2823440	2168500	2977620	1	1.2064	0.926559	1.27228	1	1.20125	0.892882	1.09266	1	1
cysS	Q9KQZ9	Cysteine--tRNA ligase OS=Vibrio cholerae serotype O1 (strain ATCC 39315 / El Tor Inaba N16961) OX=243277 GN=cysS PE=3 SV=1	37	2301050000	2482770000	2501910000	2583250000	1	1.07897	1.08729	1.12264	1	0.992749	1.00747	0.981646	24	38
cysS	Q9KQZ9	Cysteine--tRNA ligase OS=Vibrio cholerae serotype O1 (strain ATCC 39315 / El Tor Inaba N16961) OX=243277 GN=cysS PE=3 SV=1	40.4	2778890000	2424550000	2686400000	2695120000	1	0.872489	0.966717	0.969855	1	1.03571	1.01527	1.03943	24	38
cysS	Q9KQZ9	Cysteine--tRNA ligase OS=Vibrio cholerae serotype O1 (strain ATCC 39315 / El Tor Inaba N16961) OX=243277 GN=cysS PE=3 SV=1	44	2857800000	2810360000	2759500000	2790880000	1	0.9834	0.965603	0.976583	1	0.98335	0.989952	0.953895	24	37
cysS	Q9KQZ9	Cysteine--tRNA ligase OS=Vibrio cholerae serotype O1 (strain ATCC 39315 / El Tor Inaba N16961) OX=243277 GN=cysS PE=3 SV=1	46.9	2971240000	2827970000	2878680000	2806360000	1	0.951781	0.968848	0.944508	1	1.0093	1.00294	1.00112	24	37
cysS	Q9KQZ9	Cysteine--tRNA ligase OS=Vibrio cholerae serotype O1 (strain ATCC 39315 / El Tor Inaba N16961) OX=243277 GN=cysS PE=3 SV=1	49.8	2564230000	2604250000	2451320000	2545050000	1	1.01561	0.955967	0.99252	1	0.943699	0.969762	1.06316	20	37
cysS	Q9KQZ9	Cysteine--tRNA ligase OS=Vibrio cholerae serotype O1 (strain ATCC 39315 / El Tor Inaba N16961) OX=243277 GN=cysS PE=3 SV=1	52.9	2050670000	2098240000	2026630000	1809520000	1	1.0232	0.988277	0.882404	1	0.949486	1.01898	1.03757	20	37
cysS	Q9KQZ9	Cysteine--tRNA ligase OS=Vibrio cholerae serotype O1 (strain ATCC 39315 / El Tor Inaba N16961) OX=243277 GN=cysS PE=3 SV=1	55.5	1601740000	1425380000	1343770000	1027600000	1	0.889895	0.838944	0.641552	1	0.941209	0.953675	0.701772	13	21
cysS	Q9KQZ9	Cysteine--tRNA ligase OS=Vibrio cholerae serotype O1 (strain ATCC 39315 / El Tor Inaba N16961) OX=243277 GN=cysS PE=3 SV=1	58.6	378500000	368307000	336921000	302104000	1	0.97307	0.890148	0.798161	1	0.995495	0.968113	0.824438	13	21
cysS	Q9KQZ9	Cysteine--tRNA ligase OS=Vibrio cholerae serotype O1 (strain ATCC 39315 / El Tor Inaba N16961) OX=243277 GN=cysS PE=3 SV=1	62	257248000	267935000	241522000	228277000	1	1.04154	0.938868	0.887381	1	1.01678	0.990632	0.926652	10	14
cysS	Q9KQZ9	Cysteine--tRNA ligase OS=Vibrio cholerae serotype O1 (strain ATCC 39315 / El Tor Inaba N16961) OX=243277 GN=cysS PE=3 SV=1	66.3	154041000	152384000	153743000	178142000	1	0.989243	0.998065	1.15646	1	0.985016	0.96179	0.993188	10	14
cysZ	Q9KTD3	Sulfate transporter CysZ OS=Vibrio cholerae serotype O1 (strain ATCC 39315 / El Tor Inaba N16961) OX=243277 GN=cysZ PE=3 SV=1	37	230043000	197931000	193390000	208626000	1	0.860409	0.840669	0.9069	1	0.791651	0.778952	0.793001	1	1
cysZ	Q9KTD3	Sulfate transporter CysZ OS=Vibrio cholerae serotype O1 (strain ATCC 39315 / El Tor Inaba N16961) OX=243277 GN=cysZ PE=3 SV=1	40.4	208948000	167896000	212478000	200845000	1	0.80353	1.01689	0.96122	1	0.95385	1.06796	1.03018	1	1
cysZ	Q9KTD3	Sulfate transporter CysZ OS=Vibrio cholerae serotype O1 (strain ATCC 39315 / El Tor Inaba N16961) OX=243277 GN=cysZ PE=3 SV=1	44	236834000	238352000	230355000	246614000	1	1.00641	0.972643	1.04129	1	1.00636	0.99717	1.0171	2	2
cysZ	Q9KTD3	Sulfate transporter CysZ OS=Vibrio cholerae serotype O1 (strain ATCC 39315 / El Tor Inaba N16961) OX=243277 GN=cysZ PE=3 SV=1	46.9	256092000	229095000	249223000	239361000	1	0.894581	0.973178	0.934668	1	0.94864	1.00742	0.990693	2	2
cysZ	Q9KTD3	Sulfate transporter CysZ OS=Vibrio cholerae serotype O1 (strain ATCC 39315 / El Tor Inaba N16961) OX=243277 GN=cysZ PE=3 SV=1	49.8	48389700	51181900	42527300	52815600	1	1.0577	0.87885	1.09146	1	0.982814	0.891532	1.16915	2	2
cysZ	Q9KTD3	Sulfate transporter CysZ OS=Vibrio cholerae serotype O1 (strain ATCC 39315 / El Tor Inaba N16961) OX=243277 GN=cysZ PE=3 SV=1	52.9	43018100	48316400	42153000	42555000	1	1.12316	0.97989	0.989235	1	1.04225	1.01033	1.16319	2	2
cysZ	Q9KTD3	Sulfate transporter CysZ OS=Vibrio cholerae serotype O1 (strain ATCC 39315 / El Tor Inaba N16961) OX=243277 GN=cysZ PE=3 SV=1	55.5	24726000	18857000	20336800	20392000	1	0.762639	0.822486	0.824719	1	0.806615	0.934967	0.902131	2	2
cysZ	Q9KTD3	Sulfate transporter CysZ OS=Vibrio cholerae serotype O1 (strain ATCC 39315 / El Tor Inaba N16961) OX=243277 GN=cysZ PE=3 SV=1	58.6	22808700	20518800	20808600	22114700	1	0.899604	0.91231	0.969573	1	0.920336	0.992216	1.00149	2	2
cysZ	Q9KTD3	Sulfate transporter CysZ OS=Vibrio cholerae serotype O1 (strain ATCC 39315 / El Tor Inaba N16961) OX=243277 GN=cysZ PE=3 SV=1	62	5450840	6823320	4143150	5000530	1	1.25179	0.760094	0.917387	1	1.22203	0.802001	0.957986	1	1
cysZ	Q9KTD3	Sulfate transporter CysZ OS=Vibrio cholerae serotype O1 (strain ATCC 39315 / El Tor Inaba N16961) OX=243277 GN=cysZ PE=3 SV=1	66.3	6598090	5761750	4194190	6292250	1	0.873245	0.635667	0.953647	1	0.869514	0.612563	0.81901	1	1
dadA	Q9KTV1	D-amino acid dehydrogenase OS=Vibrio cholerae serotype O1 (strain ATCC 39315 / El Tor Inaba N16961) OX=243277 GN=dadA PE=3 SV=1	37	459185000	487696000	490756000	549310000	1	1.06209	1.06875	1.19627	1	0.977216	0.990293	1.04603	6	8
dadA	Q9KTV1	D-amino acid dehydrogenase OS=Vibrio cholerae serotype O1 (strain ATCC 39315 / El Tor Inaba N16961) OX=243277 GN=dadA PE=3 SV=1	40.4	537370000	460502000	535048000	532116000	1	0.856955	0.995679	0.990223	1	1.01727	1.04568	1.06126	6	8
dadA	Q9KTV1	D-amino acid dehydrogenase OS=Vibrio cholerae serotype O1 (strain ATCC 39315 / El Tor Inaba N16961) OX=243277 GN=dadA PE=3 SV=1	44	398826000	403251000	372582000	423313000	1	1.0111	0.934197	1.0614	1	1.01104	0.957754	1.03674	6	7
dadA	Q9KTV1	D-amino acid dehydrogenase OS=Vibrio cholerae serotype O1 (strain ATCC 39315 / El Tor Inaba N16961) OX=243277 GN=dadA PE=3 SV=1	46.9	361531000	380234000	383211000	398081000	1	1.05173	1.05997	1.1011	1	1.11529	1.09727	1.1671	6	7
dadA	Q9KTV1	D-amino acid dehydrogenase OS=Vibrio cholerae serotype O1 (strain ATCC 39315 / El Tor Inaba N16961) OX=243277 GN=dadA PE=3 SV=1	49.8	192295000	232148000	214863000	185604000	1	1.20725	1.11736	0.965205	1	1.12177	1.13348	1.0339	6	6
dadA	Q9KTV1	D-amino acid dehydrogenase OS=Vibrio cholerae serotype O1 (strain ATCC 39315 / El Tor Inaba N16961) OX=243277 GN=dadA PE=3 SV=1	52.9	125874000	127398000	107967000	96936100	1	1.01211	0.857739	0.770104	1	0.939195	0.884388	0.905526	6	6
dadA	Q9KTV1	D-amino acid dehydrogenase OS=Vibrio cholerae serotype O1 (strain ATCC 39315 / El Tor Inaba N16961) OX=243277 GN=dadA PE=3 SV=1	55.5	18517100	17523100	20430800	20156800	1	0.94632	1.10335	1.08855	1	1.00089	1.25424	1.19073	2	2
dadA	Q9KTV1	D-amino acid dehydrogenase OS=Vibrio cholerae serotype O1 (strain ATCC 39315 / El Tor Inaba N16961) OX=243277 GN=dadA PE=3 SV=1	58.6	19909100	15955400	17494100	17717300	1	0.801412	0.878699	0.88991	1	0.819881	0.955661	0.919207	2	2
dadA	Q9KTV1	D-amino acid dehydrogenase OS=Vibrio cholerae serotype O1 (strain ATCC 39315 / El Tor Inaba N16961) OX=243277 GN=dadA PE=3 SV=1	62	5232320	5542990	5349390	5050300	1	1.05938	1.02237	0.965212	1	1.03419	1.07874	1.00793	1	1
dadA	Q9KTV1	D-amino acid dehydrogenase OS=Vibrio cholerae serotype O1 (strain ATCC 39315 / El Tor Inaba N16961) OX=243277 GN=dadA PE=3 SV=1	66.3	3409700	2964830	3010520	2670010	1	0.869528	0.882928	0.783063	1	0.865812	0.850837	0.672509	1	1
dam	P0C6Q8	DNA adenine methylase OS=Vibrio cholerae serotype O1 (strain ATCC 39315 / El Tor Inaba N16961) OX=243277 GN=dam PE=3 SV=1	37	379854000	412152000	410801000	421883000	1	1.08503	1.08147	1.11065	1	0.99832	1.00208	0.971158	5	6
dam	P0C6Q8	DNA adenine methylase OS=Vibrio cholerae serotype O1 (strain ATCC 39315 / El Tor Inaba N16961) OX=243277 GN=dam PE=3 SV=1	40.4	439762000	373317000	409308000	411780000	1	0.848907	0.930749	0.93637	1	1.00772	0.977493	1.00355	5	6
dam	P0C6Q8	DNA adenine methylase OS=Vibrio cholerae serotype O1 (strain ATCC 39315 / El Tor Inaba N16961) OX=243277 GN=dam PE=3 SV=1	44	339049000	353410000	335047000	371949000	1	1.04236	0.988196	1.09704	1	1.0423	1.01312	1.07155	6	8
dam	P0C6Q8	DNA adenine methylase OS=Vibrio cholerae serotype O1 (strain ATCC 39315 / El Tor Inaba N16961) OX=243277 GN=dam PE=3 SV=1	46.9	294189000	321793000	338098000	322397000	1	1.09383	1.14925	1.09588	1	1.15993	1.1897	1.16157	6	8
dam	P0C6Q8	DNA adenine methylase OS=Vibrio cholerae serotype O1 (strain ATCC 39315 / El Tor Inaba N16961) OX=243277 GN=dam PE=3 SV=1	49.8	128405000	161959000	149203000	115851000	1	1.26131	1.16197	0.902231	1	1.17201	1.17874	0.966445	3	3
dam	P0C6Q8	DNA adenine methylase OS=Vibrio cholerae serotype O1 (strain ATCC 39315 / El Tor Inaba N16961) OX=243277 GN=dam PE=3 SV=1	52.9	51958500	56922700	48932800	31664800	1	1.09554	0.941767	0.609425	1	1.01662	0.971027	0.716592	3	3
dam	P0C6Q8	DNA adenine methylase OS=Vibrio cholerae serotype O1 (strain ATCC 39315 / El Tor Inaba N16961) OX=243277 GN=dam PE=3 SV=1	55.5	23966000	23718100	15491600	16577900	1	0.989656	0.646399	0.691726	1	1.04672	0.734798	0.756655	3	3
dam	P0C6Q8	DNA adenine methylase OS=Vibrio cholerae serotype O1 (strain ATCC 39315 / El Tor Inaba N16961) OX=243277 GN=dam PE=3 SV=1	58.6	113723000	33245700	15970000	26634600	1	0.292339	0.140429	0.234206	1	0.299076	0.152729	0.241916	3	3
dam	P0C6Q8	DNA adenine methylase OS=Vibrio cholerae serotype O1 (strain ATCC 39315 / El Tor Inaba N16961) OX=243277 GN=dam PE=3 SV=1	62	4877410	4142470	4749950	4432730	1	0.849318	0.973867	0.908829	1	0.829126	1.02756	0.949048	2	2
dam	P0C6Q8	DNA adenine methylase OS=Vibrio cholerae serotype O1 (strain ATCC 39315 / El Tor Inaba N16961) OX=243277 GN=dam PE=3 SV=1	66.3	2089110	1902720	2690750	2163550	1	0.91078	1.28799	1.03563	1	0.906888	1.24118	0.88942	2	2
dapA	Q9KQ47	4-hydroxy-tetrahydrodipicolinate synthase OS=Vibrio cholerae serotype O1 (strain ATCC 39315 / El Tor Inaba N16961) OX=243277 GN=dapA PE=3 SV=1	37	1404640000	1563020000	1548910000	1633670000	1	1.11275	1.10271	1.16305	1	1.02383	1.02175	1.01698	12	23
dapA	Q9KQ47	4-hydroxy-tetrahydrodipicolinate synthase OS=Vibrio cholerae serotype O1 (strain ATCC 39315 / El Tor Inaba N16961) OX=243277 GN=dapA PE=3 SV=1	40.4	1684790000	1415590000	1591870000	1631290000	1	0.840217	0.944848	0.968245	1	0.997401	0.9923	1.03771	12	23
dapA	Q9KQ47	4-hydroxy-tetrahydrodipicolinate synthase OS=Vibrio cholerae serotype O1 (strain ATCC 39315 / El Tor Inaba N16961) OX=243277 GN=dapA PE=3 SV=1	44	1241700000	1203050000	1204670000	1269160000	1	0.968873	0.970178	1.02211	1	0.968825	0.994643	0.998368	12	26
dapA	Q9KQ47	4-hydroxy-tetrahydrodipicolinate synthase OS=Vibrio cholerae serotype O1 (strain ATCC 39315 / El Tor Inaba N16961) OX=243277 GN=dapA PE=3 SV=1	46.9	1163730000	1129670000	1165810000	1166490000	1	0.970732	1.00179	1.00237	1	1.02939	1.03704	1.06246	12	26
dapA	Q9KQ47	4-hydroxy-tetrahydrodipicolinate synthase OS=Vibrio cholerae serotype O1 (strain ATCC 39315 / El Tor Inaba N16961) OX=243277 GN=dapA PE=3 SV=1	49.8	1523970000	1760940000	1568880000	1460420000	1	1.1555	1.02947	0.9583	1	1.07368	1.04432	1.0265	12	25
dapA	Q9KQ47	4-hydroxy-tetrahydrodipicolinate synthase OS=Vibrio cholerae serotype O1 (strain ATCC 39315 / El Tor Inaba N16961) OX=243277 GN=dapA PE=3 SV=1	52.9	752022000	860384000	744252000	611759000	1	1.14409	0.989668	0.813486	1	1.06167	1.02042	0.956536	12	25
dapA	Q9KQ47	4-hydroxy-tetrahydrodipicolinate synthase OS=Vibrio cholerae serotype O1 (strain ATCC 39315 / El Tor Inaba N16961) OX=243277 GN=dapA PE=3 SV=1	55.5	476716000	433147000	415375000	458623000	1	0.908606	0.871326	0.962047	1	0.960999	0.990485	1.05235	11	18
dapA	Q9KQ47	4-hydroxy-tetrahydrodipicolinate synthase OS=Vibrio cholerae serotype O1 (strain ATCC 39315 / El Tor Inaba N16961) OX=243277 GN=dapA PE=3 SV=1	58.6	376201000	376685000	328190000	359999000	1	1.00129	0.872379	0.956933	1	1.02436	0.948788	0.988436	11	18
dapA	Q9KQ47	4-hydroxy-tetrahydrodipicolinate synthase OS=Vibrio cholerae serotype O1 (strain ATCC 39315 / El Tor Inaba N16961) OX=243277 GN=dapA PE=3 SV=1	62	97766600	89980400	86171100	90459600	1	0.920359	0.881396	0.925261	1	0.898479	0.929991	0.966208	6	9
dapA	Q9KQ47	4-hydroxy-tetrahydrodipicolinate synthase OS=Vibrio cholerae serotype O1 (strain ATCC 39315 / El Tor Inaba N16961) OX=243277 GN=dapA PE=3 SV=1	66.3	45945500	49113900	47698700	58058700	1	1.06896	1.03816	1.26364	1	1.06439	1.00043	1.08524	6	9
dapB	Q9KPH7	4-hydroxy-tetrahydrodipicolinate reductase OS=Vibrio cholerae serotype O1 (strain ATCC 39315 / El Tor Inaba N16961) OX=243277 GN=dapB PE=3 SV=1	37	774864000	764726000	777893000	825884000	1	0.986916	1.00391	1.06584	1	0.90805	0.930208	0.931983	9	16
dapB	Q9KPH7	4-hydroxy-tetrahydrodipicolinate reductase OS=Vibrio cholerae serotype O1 (strain ATCC 39315 / El Tor Inaba N16961) OX=243277 GN=dapB PE=3 SV=1	40.4	868802000	727671000	809156000	800956000	1	0.837557	0.931347	0.921909	1	0.994242	0.978121	0.988047	9	16
dapB	Q9KPH7	4-hydroxy-tetrahydrodipicolinate reductase OS=Vibrio cholerae serotype O1 (strain ATCC 39315 / El Tor Inaba N16961) OX=243277 GN=dapB PE=3 SV=1	44	744944000	741723000	718224000	759695000	1	0.995676	0.964132	1.0198	1	0.995626	0.988444	0.996109	10	16
dapB	Q9KPH7	4-hydroxy-tetrahydrodipicolinate reductase OS=Vibrio cholerae serotype O1 (strain ATCC 39315 / El Tor Inaba N16961) OX=243277 GN=dapB PE=3 SV=1	46.9	779891000	721758000	741418000	770746000	1	0.92546	0.950669	0.988274	1	0.981386	0.984122	1.04751	10	16
dapB	Q9KPH7	4-hydroxy-tetrahydrodipicolinate reductase OS=Vibrio cholerae serotype O1 (strain ATCC 39315 / El Tor Inaba N16961) OX=243277 GN=dapB PE=3 SV=1	49.8	539961000	558721000	489987000	533721000	1	1.03474	0.907449	0.988444	1	0.961481	0.920543	1.05879	8	15
dapB	Q9KPH7	4-hydroxy-tetrahydrodipicolinate reductase OS=Vibrio cholerae serotype O1 (strain ATCC 39315 / El Tor Inaba N16961) OX=243277 GN=dapB PE=3 SV=1	52.9	452287000	474035000	437903000	431002000	1	1.04808	0.968197	0.952939	1	0.97258	0.998278	1.12051	8	15
dapB	Q9KPH7	4-hydroxy-tetrahydrodipicolinate reductase OS=Vibrio cholerae serotype O1 (strain ATCC 39315 / El Tor Inaba N16961) OX=243277 GN=dapB PE=3 SV=1	55.5	502886000	497014000	452200000	487933000	1	0.988323	0.89921	0.970266	1	1.04531	1.02218	1.06134	7	14
dapB	Q9KPH7	4-hydroxy-tetrahydrodipicolinate reductase OS=Vibrio cholerae serotype O1 (strain ATCC 39315 / El Tor Inaba N16961) OX=243277 GN=dapB PE=3 SV=1	58.6	512944000	462641000	445257000	464273000	1	0.901933	0.868042	0.905114	1	0.922718	0.944071	0.934912	7	14
dapB	Q9KPH7	4-hydroxy-tetrahydrodipicolinate reductase OS=Vibrio cholerae serotype O1 (strain ATCC 39315 / El Tor Inaba N16961) OX=243277 GN=dapB PE=3 SV=1	62	504998000	510970000	468161000	462577000	1	1.01183	0.927055	0.915998	1	0.987771	0.978167	0.956535	8	14
dapB	Q9KPH7	4-hydroxy-tetrahydrodipicolinate reductase OS=Vibrio cholerae serotype O1 (strain ATCC 39315 / El Tor Inaba N16961) OX=243277 GN=dapB PE=3 SV=1	66.3	425137000	424849000	460868000	473968000	1	0.999323	1.08405	1.11486	1	0.995052	1.04465	0.957462	8	14
dapD	Q9KPN7	2,3,4,5-tetrahydropyridine-2,6-dicarboxylate N-succinyltransferase OS=Vibrio cholerae serotype O1 (strain ATCC 39315 / El Tor Inaba N16961) OX=243277 GN=dapD PE=3 SV=1	37	1552690000	1715270000	1786420000	1827210000	1	1.10471	1.15053	1.1768	1	1.01643	1.06607	1.02901	12	28
dapD	Q9KPN7	2,3,4,5-tetrahydropyridine-2,6-dicarboxylate N-succinyltransferase OS=Vibrio cholerae serotype O1 (strain ATCC 39315 / El Tor Inaba N16961) OX=243277 GN=dapD PE=3 SV=1	40.4	1890790000	1634420000	1845240000	1789970000	1	0.864411	0.97591	0.946678	1	1.02612	1.02492	1.01459	12	28
dapD	Q9KPN7	2,3,4,5-tetrahydropyridine-2,6-dicarboxylate N-succinyltransferase OS=Vibrio cholerae serotype O1 (strain ATCC 39315 / El Tor Inaba N16961) OX=243277 GN=dapD PE=3 SV=1	44	1614120000	1629490000	1573490000	1621960000	1	1.00952	0.974828	1.00486	1	1.00947	0.999411	0.981511	12	27
dapD	Q9KPN7	2,3,4,5-tetrahydropyridine-2,6-dicarboxylate N-succinyltransferase OS=Vibrio cholerae serotype O1 (strain ATCC 39315 / El Tor Inaba N16961) OX=243277 GN=dapD PE=3 SV=1	46.9	1577150000	1498750000	1545150000	1532370000	1	0.95029	0.97971	0.971607	1	1.00772	1.01419	1.02985	12	27
dapD	Q9KPN7	2,3,4,5-tetrahydropyridine-2,6-dicarboxylate N-succinyltransferase OS=Vibrio cholerae serotype O1 (strain ATCC 39315 / El Tor Inaba N16961) OX=243277 GN=dapD PE=3 SV=1	49.8	1472540000	1582700000	1478170000	1366850000	1	1.07481	1.00382	0.928226	1	0.99871	1.01831	0.99429	9	24
dapD	Q9KPN7	2,3,4,5-tetrahydropyridine-2,6-dicarboxylate N-succinyltransferase OS=Vibrio cholerae serotype O1 (strain ATCC 39315 / El Tor Inaba N16961) OX=243277 GN=dapD PE=3 SV=1	52.9	893347000	956301000	874379000	812073000	1	1.07047	0.978767	0.909023	1	0.993353	1.00918	1.06887	9	24
dapD	Q9KPN7	2,3,4,5-tetrahydropyridine-2,6-dicarboxylate N-succinyltransferase OS=Vibrio cholerae serotype O1 (strain ATCC 39315 / El Tor Inaba N16961) OX=243277 GN=dapD PE=3 SV=1	55.5	777534000	703734000	677112000	780559000	1	0.905085	0.870846	1.00389	1	0.957275	0.989939	1.09812	7	18
dapD	Q9KPN7	2,3,4,5-tetrahydropyridine-2,6-dicarboxylate N-succinyltransferase OS=Vibrio cholerae serotype O1 (strain ATCC 39315 / El Tor Inaba N16961) OX=243277 GN=dapD PE=3 SV=1	58.6	624173000	605483000	559863000	677424000	1	0.970056	0.896968	1.08531	1	0.992412	0.97553	1.12104	7	18
dapD	Q9KPN7	2,3,4,5-tetrahydropyridine-2,6-dicarboxylate N-succinyltransferase OS=Vibrio cholerae serotype O1 (strain ATCC 39315 / El Tor Inaba N16961) OX=243277 GN=dapD PE=3 SV=1	62	600578000	597806000	562191000	595820000	1	0.995384	0.936083	0.992078	1	0.97172	0.987693	1.03598	7	12
dapD	Q9KPN7	2,3,4,5-tetrahydropyridine-2,6-dicarboxylate N-succinyltransferase OS=Vibrio cholerae serotype O1 (strain ATCC 39315 / El Tor Inaba N16961) OX=243277 GN=dapD PE=3 SV=1	66.3	250123000	248555000	256059000	317177000	1	0.993731	1.02373	1.26808	1	0.989485	0.986524	1.08905	7	12
dapE	Q9KQ52	Succinyl-diaminopimelate desuccinylase OS=Vibrio cholerae serotype O1 (strain ATCC 39315 / El Tor Inaba N16961) OX=243277 GN=dapE PE=1 SV=1	37	623619000	691016000	696207000	746694000	1	1.10807	1.1164	1.19736	1	1.01953	1.03444	1.04698	9	12
dapE	Q9KQ52	Succinyl-diaminopimelate desuccinylase OS=Vibrio cholerae serotype O1 (strain ATCC 39315 / El Tor Inaba N16961) OX=243277 GN=dapE PE=1 SV=1	40.4	757276000	660051000	743554000	726649000	1	0.871612	0.98188	0.959556	1	1.03467	1.03119	1.0284	9	12
dapE	Q9KQ52	Succinyl-diaminopimelate desuccinylase OS=Vibrio cholerae serotype O1 (strain ATCC 39315 / El Tor Inaba N16961) OX=243277 GN=dapE PE=1 SV=1	44	792924000	794905000	773602000	820031000	1	1.0025	0.975632	1.03419	1	1.00245	1.00023	1.01016	10	13
dapE	Q9KQ52	Succinyl-diaminopimelate desuccinylase OS=Vibrio cholerae serotype O1 (strain ATCC 39315 / El Tor Inaba N16961) OX=243277 GN=dapE PE=1 SV=1	46.9	805419000	767670000	787271000	751690000	1	0.953131	0.977468	0.933291	1	1.01073	1.01186	0.989233	10	13
dapE	Q9KQ52	Succinyl-diaminopimelate desuccinylase OS=Vibrio cholerae serotype O1 (strain ATCC 39315 / El Tor Inaba N16961) OX=243277 GN=dapE PE=1 SV=1	49.8	910239000	899155000	850468000	789080000	1	0.987823	0.934335	0.866893	1	0.917882	0.947817	0.928592	11	14
dapE	Q9KQ52	Succinyl-diaminopimelate desuccinylase OS=Vibrio cholerae serotype O1 (strain ATCC 39315 / El Tor Inaba N16961) OX=243277 GN=dapE PE=1 SV=1	52.9	528199000	548157000	482831000	299460000	1	1.03779	0.914108	0.566945	1	0.963022	0.942509	0.666642	11	14
dapE	Q9KQ52	Succinyl-diaminopimelate desuccinylase OS=Vibrio cholerae serotype O1 (strain ATCC 39315 / El Tor Inaba N16961) OX=243277 GN=dapE PE=1 SV=1	55.5	290627000	282543000	244295000	174989000	1	0.972184	0.840579	0.602109	1	1.02824	0.955534	0.658625	7	8
dapE	Q9KQ52	Succinyl-diaminopimelate desuccinylase OS=Vibrio cholerae serotype O1 (strain ATCC 39315 / El Tor Inaba N16961) OX=243277 GN=dapE PE=1 SV=1	58.6	164059000	155899000	137687000	122102000	1	0.950262	0.839253	0.744257	1	0.972161	0.91276	0.768759	7	8
dapE	Q9KQ52	Succinyl-diaminopimelate desuccinylase OS=Vibrio cholerae serotype O1 (strain ATCC 39315 / El Tor Inaba N16961) OX=243277 GN=dapE PE=1 SV=1	62	52820000	56577400	47815700	44902400	1	1.07114	0.905257	0.850102	1	1.04567	0.955168	0.887723	4	4
dapE	Q9KQ52	Succinyl-diaminopimelate desuccinylase OS=Vibrio cholerae serotype O1 (strain ATCC 39315 / El Tor Inaba N16961) OX=243277 GN=dapE PE=1 SV=1	66.3	30148300	27386000	28109900	30844200	1	0.908376	0.932388	1.02308	1	0.904495	0.898499	0.878642	4	4
dapF	Q9KVL6	Diaminopimelate epimerase OS=Vibrio cholerae serotype O1 (strain ATCC 39315 / El Tor Inaba N16961) OX=243277 GN=dapF PE=3 SV=2	37	243883000	263270000	286039000	305031000	1	1.07949	1.17285	1.25073	1	0.993228	1.08675	1.09365	7	12
dapF	Q9KVL6	Diaminopimelate epimerase OS=Vibrio cholerae serotype O1 (strain ATCC 39315 / El Tor Inaba N16961) OX=243277 GN=dapF PE=3 SV=2	40.4	337360000	264665000	311117000	294960000	1	0.784518	0.922211	0.874318	1	0.931282	0.968526	0.937043	7	12
dapF	Q9KVL6	Diaminopimelate epimerase OS=Vibrio cholerae serotype O1 (strain ATCC 39315 / El Tor Inaba N16961) OX=243277 GN=dapF PE=3 SV=2	44	288152000	273215000	284249000	291552000	1	0.948163	0.986455	1.0118	1	0.948115	1.01133	0.988292	5	9
dapF	Q9KVL6	Diaminopimelate epimerase OS=Vibrio cholerae serotype O1 (strain ATCC 39315 / El Tor Inaba N16961) OX=243277 GN=dapF PE=3 SV=2	46.9	288322000	269919000	293422000	268997000	1	0.936172	1.01769	0.932974	1	0.992745	1.0535	0.988898	5	9
dapF	Q9KVL6	Diaminopimelate epimerase OS=Vibrio cholerae serotype O1 (strain ATCC 39315 / El Tor Inaba N16961) OX=243277 GN=dapF PE=3 SV=2	49.8	180335000	189813000	169873000	156840000	1	1.05256	0.941986	0.869715	1	0.978034	0.955579	0.931614	4	6
dapF	Q9KVL6	Diaminopimelate epimerase OS=Vibrio cholerae serotype O1 (strain ATCC 39315 / El Tor Inaba N16961) OX=243277 GN=dapF PE=3 SV=2	52.9	69919900	78371000	63099100	44521500	1	1.12087	0.902448	0.63675	1	1.04012	0.930487	0.748722	4	6
dapF	Q9KVL6	Diaminopimelate epimerase OS=Vibrio cholerae serotype O1 (strain ATCC 39315 / El Tor Inaba N16961) OX=243277 GN=dapF PE=3 SV=2	55.5	35458100	35538700	31049500	27867900	1	1.00227	0.875667	0.785939	1	1.06007	0.99542	0.859711	3	3
dapF	Q9KVL6	Diaminopimelate epimerase OS=Vibrio cholerae serotype O1 (strain ATCC 39315 / El Tor Inaba N16961) OX=243277 GN=dapF PE=3 SV=2	58.6	25718300	28439500	27083200	22616500	1	1.10581	1.05307	0.879393	1	1.13129	1.14531	0.908344	3	3
dapF	Q9KVL6	Diaminopimelate epimerase OS=Vibrio cholerae serotype O1 (strain ATCC 39315 / El Tor Inaba N16961) OX=243277 GN=dapF PE=3 SV=2	62	25340200	26258600	23474900	21922600	1	1.03624	0.92639	0.865131	1	1.01161	0.977465	0.903417	3	4
dapF	Q9KVL6	Diaminopimelate epimerase OS=Vibrio cholerae serotype O1 (strain ATCC 39315 / El Tor Inaba N16961) OX=243277 GN=dapF PE=3 SV=2	66.3	14488800	15796100	15203700	15224100	1	1.09023	1.04934	1.05075	1	1.08557	1.0112	0.902403	3	4
dctM	Q9KQS1	C4-dicarboxylate TRAP transporter large permease protein DctM OS=Vibrio cholerae serotype O1 (strain ATCC 39315 / El Tor Inaba N16961) OX=243277 GN=dctM PE=3 SV=1	37	208726000	208439000	205436000	206490000	1	0.998625	0.984238	0.989287	1	0.918822	0.911981	0.865041	2	2
dctM	Q9KQS1	C4-dicarboxylate TRAP transporter large permease protein DctM OS=Vibrio cholerae serotype O1 (strain ATCC 39315 / El Tor Inaba N16961) OX=243277 GN=dctM PE=3 SV=1	40.4	237847000	201320000	207923000	197066000	1	0.846426	0.874188	0.828541	1	1.00477	0.918092	0.887981	2	2
dctM	Q9KQS1	C4-dicarboxylate TRAP transporter large permease protein DctM OS=Vibrio cholerae serotype O1 (strain ATCC 39315 / El Tor Inaba N16961) OX=243277 GN=dctM PE=3 SV=1	44	234635000	230625000	220054000	225553000	1	0.98291	0.937857	0.961293	1	0.98286	0.961507	0.93896	3	3
dctM	Q9KQS1	C4-dicarboxylate TRAP transporter large permease protein DctM OS=Vibrio cholerae serotype O1 (strain ATCC 39315 / El Tor Inaba N16961) OX=243277 GN=dctM PE=3 SV=1	46.9	242767000	225500000	213892000	221842000	1	0.928874	0.881059	0.913806	1	0.985006	0.912063	0.968581	3	3
dctM	Q9KQS1	C4-dicarboxylate TRAP transporter large permease protein DctM OS=Vibrio cholerae serotype O1 (strain ATCC 39315 / El Tor Inaba N16961) OX=243277 GN=dctM PE=3 SV=1	49.8	172746000	174463000	162693000	166478000	1	1.00994	0.941805	0.963716	1	0.938433	0.955395	1.03231	4	4
dctM	Q9KQS1	C4-dicarboxylate TRAP transporter large permease protein DctM OS=Vibrio cholerae serotype O1 (strain ATCC 39315 / El Tor Inaba N16961) OX=243277 GN=dctM PE=3 SV=1	52.9	140410000	154602000	140323000	139275000	1	1.10108	0.99938	0.991917	1	1.02175	1.03043	1.16634	4	4
dctM	Q9KQS1	C4-dicarboxylate TRAP transporter large permease protein DctM OS=Vibrio cholerae serotype O1 (strain ATCC 39315 / El Tor Inaba N16961) OX=243277 GN=dctM PE=3 SV=1	55.5	9273870	9053460	9762710	8638580	1	0.976233	1.05271	0.931497	1	1.03253	1.19668	1.01893	1	1
dctM	Q9KQS1	C4-dicarboxylate TRAP transporter large permease protein DctM OS=Vibrio cholerae serotype O1 (strain ATCC 39315 / El Tor Inaba N16961) OX=243277 GN=dctM PE=3 SV=1	58.6	8553910	9068920	8668830	7881300	1	1.06021	1.01343	0.921368	1	1.08464	1.1022	0.951701	1	1
dctM	Q9KQS1	C4-dicarboxylate TRAP transporter large permease protein DctM OS=Vibrio cholerae serotype O1 (strain ATCC 39315 / El Tor Inaba N16961) OX=243277 GN=dctM PE=3 SV=1	62	6021740	5128440	4891820	4481220	1	0.851654	0.81236	0.744174	1	0.831407	0.857149	0.777107	1	1
dctM	Q9KQS1	C4-dicarboxylate TRAP transporter large permease protein DctM OS=Vibrio cholerae serotype O1 (strain ATCC 39315 / El Tor Inaba N16961) OX=243277 GN=dctM PE=3 SV=1	66.3	4899270	5648980	5447840	4863530	1	1.15302	1.11197	0.992705	1	1.1481	1.07155	0.852553	1	1
dctP	Q9KQR9	C4-dicarboxylate-binding periplasmic protein DctP OS=Vibrio cholerae serotype O1 (strain ATCC 39315 / El Tor Inaba N16961) OX=243277 GN=dctP PE=3 SV=1	37	6152930000	6688570000	6632790000	6967210000	1	1.08705	1.07799	1.13234	1	1.00019	0.998849	0.990128	24	71
dctP	Q9KQR9	C4-dicarboxylate-binding periplasmic protein DctP OS=Vibrio cholerae serotype O1 (strain ATCC 39315 / El Tor Inaba N16961) OX=243277 GN=dctP PE=3 SV=1	40.4	7466360000	6515510000	7125210000	7147580000	1	0.872649	0.954308	0.957304	1	1.0359	1.00224	1.02598	24	71
dctP	Q9KQR9	C4-dicarboxylate-binding periplasmic protein DctP OS=Vibrio cholerae serotype O1 (strain ATCC 39315 / El Tor Inaba N16961) OX=243277 GN=dctP PE=3 SV=1	44	4925360000	4842750000	4843250000	4800330000	1	0.983228	0.983329	0.974615	1	0.983178	1.00813	0.951972	21	71
dctP	Q9KQR9	C4-dicarboxylate-binding periplasmic protein DctP OS=Vibrio cholerae serotype O1 (strain ATCC 39315 / El Tor Inaba N16961) OX=243277 GN=dctP PE=3 SV=1	46.9	5221540000	4892760000	5280320000	4828870000	1	0.937034	1.01126	0.924798	1	0.993659	1.04684	0.980232	21	71
dctP	Q9KQR9	C4-dicarboxylate-binding periplasmic protein DctP OS=Vibrio cholerae serotype O1 (strain ATCC 39315 / El Tor Inaba N16961) OX=243277 GN=dctP PE=3 SV=1	49.8	3669240000	3603010000	3391580000	3497340000	1	0.98195	0.924328	0.953151	1	0.912425	0.937666	1.02099	22	69
dctP	Q9KQR9	C4-dicarboxylate-binding periplasmic protein DctP OS=Vibrio cholerae serotype O1 (strain ATCC 39315 / El Tor Inaba N16961) OX=243277 GN=dctP PE=3 SV=1	52.9	3284600000	3454310000	3195240000	3205660000	1	1.05167	0.972794	0.975967	1	0.975906	1.00302	1.14759	22	69
dctP	Q9KQR9	C4-dicarboxylate-binding periplasmic protein DctP OS=Vibrio cholerae serotype O1 (strain ATCC 39315 / El Tor Inaba N16961) OX=243277 GN=dctP PE=3 SV=1	55.5	3656190000	3474020000	3292860000	3496290000	1	0.950175	0.900626	0.956266	1	1.00496	1.02379	1.04603	21	75
dctP	Q9KQR9	C4-dicarboxylate-binding periplasmic protein DctP OS=Vibrio cholerae serotype O1 (strain ATCC 39315 / El Tor Inaba N16961) OX=243277 GN=dctP PE=3 SV=1	58.6	3722890000	3612640000	3372830000	3471130000	1	0.970386	0.905971	0.932375	1	0.992749	0.985322	0.96307	21	75
dctP	Q9KQR9	C4-dicarboxylate-binding periplasmic protein DctP OS=Vibrio cholerae serotype O1 (strain ATCC 39315 / El Tor Inaba N16961) OX=243277 GN=dctP PE=3 SV=1	62	1942390000	1862450000	1718000000	1679630000	1	0.958845	0.884477	0.864723	1	0.936049	0.933242	0.902991	18	54
dctP	Q9KQR9	C4-dicarboxylate-binding periplasmic protein DctP OS=Vibrio cholerae serotype O1 (strain ATCC 39315 / El Tor Inaba N16961) OX=243277 GN=dctP PE=3 SV=1	66.3	1497800000	1489820000	1487170000	1487430000	1	0.994672	0.992903	0.993077	1	0.990422	0.956815	0.852872	18	54
dctQ	Q9KQS0	C4-dicarboxylate TRAP transporter small permease protein DctQ OS=Vibrio cholerae serotype O1 (strain ATCC 39315 / El Tor Inaba N16961) OX=243277 GN=dctQ PE=3 SV=1	37	217156000	237266000	226683000	240857000	1	1.09261	1.04387	1.10914	1	1.00529	0.967237	0.969844	2	2
dctQ	Q9KQS0	C4-dicarboxylate TRAP transporter small permease protein DctQ OS=Vibrio cholerae serotype O1 (strain ATCC 39315 / El Tor Inaba N16961) OX=243277 GN=dctQ PE=3 SV=1	40.4	297175000	237924000	279407000	268586000	1	0.800619	0.94021	0.903797	1	0.950395	0.98743	0.968637	2	2
dctQ	Q9KQS0	C4-dicarboxylate TRAP transporter small permease protein DctQ OS=Vibrio cholerae serotype O1 (strain ATCC 39315 / El Tor Inaba N16961) OX=243277 GN=dctQ PE=3 SV=1	44	207534000	195531000	204781000	210075000	1	0.942164	0.986735	1.01224	1	0.942116	1.01162	0.988727	2	2
dctQ	Q9KQS0	C4-dicarboxylate TRAP transporter small permease protein DctQ OS=Vibrio cholerae serotype O1 (strain ATCC 39315 / El Tor Inaba N16961) OX=243277 GN=dctQ PE=3 SV=1	46.9	229498000	207664000	222045000	208294000	1	0.904862	0.967525	0.907607	1	0.959543	1.00157	0.96201	2	2
dctQ	Q9KQS0	C4-dicarboxylate TRAP transporter small permease protein DctQ OS=Vibrio cholerae serotype O1 (strain ATCC 39315 / El Tor Inaba N16961) OX=243277 GN=dctQ PE=3 SV=1	49.8	119078000	140027000	117254000	127966000	1	1.17593	0.984682	1.07464	1	1.09267	0.998891	1.15112	2	3
dctQ	Q9KQS0	C4-dicarboxylate TRAP transporter small permease protein DctQ OS=Vibrio cholerae serotype O1 (strain ATCC 39315 / El Tor Inaba N16961) OX=243277 GN=dctQ PE=3 SV=1	52.9	132372000	134428000	103445000	125161000	1	1.01553	0.781472	0.945525	1	0.942372	0.805751	1.11179	2	3
dctQ	Q9KQS0	C4-dicarboxylate TRAP transporter small permease protein DctQ OS=Vibrio cholerae serotype O1 (strain ATCC 39315 / El Tor Inaba N16961) OX=243277 GN=dctQ PE=3 SV=1	55.5	217869000	190579000	156681000	181305000	1	0.874741	0.719152	0.832174	1	0.925182	0.817501	0.910286	2	6
dctQ	Q9KQS0	C4-dicarboxylate TRAP transporter small permease protein DctQ OS=Vibrio cholerae serotype O1 (strain ATCC 39315 / El Tor Inaba N16961) OX=243277 GN=dctQ PE=3 SV=1	58.6	233445000	236117000	191100000	212807000	1	1.01145	0.818608	0.911594	1	1.03475	0.890307	0.941605	2	6
dctQ	Q9KQS0	C4-dicarboxylate TRAP transporter small permease protein DctQ OS=Vibrio cholerae serotype O1 (strain ATCC 39315 / El Tor Inaba N16961) OX=243277 GN=dctQ PE=3 SV=1	62	203108000	196300000	158186000	173014000	1	0.966481	0.778827	0.851833	1	0.943504	0.821767	0.88953	2	6
dctQ	Q9KQS0	C4-dicarboxylate TRAP transporter small permease protein DctQ OS=Vibrio cholerae serotype O1 (strain ATCC 39315 / El Tor Inaba N16961) OX=243277 GN=dctQ PE=3 SV=1	66.3	189525000	178927000	169443000	183226000	1	0.944081	0.89404	0.966764	1	0.940047	0.861546	0.830275	2	6
dcuC	Q9KLS6	Probable anaerobic C4-dicarboxylate transporter DcuC OS=Vibrio cholerae serotype O1 (strain ATCC 39315 / El Tor Inaba N16961) OX=243277 GN=dcuC PE=3 SV=1	37	543162000	516182000	515495000	550390000	1	0.950328	0.949063	1.01331	1	0.874385	0.879388	0.886044	6	12
dcuC	Q9KLS6	Probable anaerobic C4-dicarboxylate transporter DcuC OS=Vibrio cholerae serotype O1 (strain ATCC 39315 / El Tor Inaba N16961) OX=243277 GN=dcuC PE=3 SV=1	40.4	602043000	529670000	559890000	557110000	1	0.879788	0.929983	0.925366	1	1.04437	0.976689	0.991752	6	12
dcuC	Q9KLS6	Probable anaerobic C4-dicarboxylate transporter DcuC OS=Vibrio cholerae serotype O1 (strain ATCC 39315 / El Tor Inaba N16961) OX=243277 GN=dcuC PE=3 SV=1	44	594268000	587147000	588546000	579092000	1	0.988017	0.990371	0.974463	1	0.987968	1.01535	0.951823	6	12
dcuC	Q9KLS6	Probable anaerobic C4-dicarboxylate transporter DcuC OS=Vibrio cholerae serotype O1 (strain ATCC 39315 / El Tor Inaba N16961) OX=243277 GN=dcuC PE=3 SV=1	46.9	619566000	598020000	594843000	597882000	1	0.965224	0.960096	0.965001	1	1.02355	0.993882	1.02284	6	12
dcuC	Q9KLS6	Probable anaerobic C4-dicarboxylate transporter DcuC OS=Vibrio cholerae serotype O1 (strain ATCC 39315 / El Tor Inaba N16961) OX=243277 GN=dcuC PE=3 SV=1	49.8	472026000	496725000	434917000	463436000	1	1.05233	0.921384	0.981802	1	0.977818	0.934679	1.05168	5	8
dcuC	Q9KLS6	Probable anaerobic C4-dicarboxylate transporter DcuC OS=Vibrio cholerae serotype O1 (strain ATCC 39315 / El Tor Inaba N16961) OX=243277 GN=dcuC PE=3 SV=1	52.9	394126000	416275000	378552000	381156000	1	1.0562	0.960485	0.967092	1	0.980109	0.990326	1.13715	5	8
dcuC	Q9KLS6	Probable anaerobic C4-dicarboxylate transporter DcuC OS=Vibrio cholerae serotype O1 (strain ATCC 39315 / El Tor Inaba N16961) OX=243277 GN=dcuC PE=3 SV=1	55.5	402202000	366436000	339239000	361077000	1	0.911075	0.843454	0.89775	1	0.96361	0.958802	0.982018	4	10
dcuC	Q9KLS6	Probable anaerobic C4-dicarboxylate transporter DcuC OS=Vibrio cholerae serotype O1 (strain ATCC 39315 / El Tor Inaba N16961) OX=243277 GN=dcuC PE=3 SV=1	58.6	351672000	353557000	325574000	358800000	1	1.00536	0.925789	1.02027	1	1.02853	1.00688	1.05386	4	10
dcuC	Q9KLS6	Probable anaerobic C4-dicarboxylate transporter DcuC OS=Vibrio cholerae serotype O1 (strain ATCC 39315 / El Tor Inaba N16961) OX=243277 GN=dcuC PE=3 SV=1	62	107871000	104224000	93634000	100314000	1	0.966191	0.868018	0.929944	1	0.943221	0.915876	0.971098	4	4
dcuC	Q9KLS6	Probable anaerobic C4-dicarboxylate transporter DcuC OS=Vibrio cholerae serotype O1 (strain ATCC 39315 / El Tor Inaba N16961) OX=243277 GN=dcuC PE=3 SV=1	66.3	109751000	105992000	109982000	114631000	1	0.96575	1.0021	1.04446	1	0.961623	0.965682	0.897005	4	4
ddl	Q9KM17	D-alanine--D-alanine ligase OS=Vibrio cholerae serotype O1 (strain ATCC 39315 / El Tor Inaba N16961) OX=243277 GN=ddl PE=1 SV=1	37	891951000	945350000	975136000	983892000	1	1.05987	1.09326	1.10308	1	0.975171	1.013	0.964541	8	13
ddl	Q9KM17	D-alanine--D-alanine ligase OS=Vibrio cholerae serotype O1 (strain ATCC 39315 / El Tor Inaba N16961) OX=243277 GN=ddl PE=1 SV=1	40.4	1030780000	947592000	994681000	1048890000	1	0.919296	0.964979	1.01757	1	1.09127	1.01344	1.09057	8	13
ddl	Q9KM17	D-alanine--D-alanine ligase OS=Vibrio cholerae serotype O1 (strain ATCC 39315 / El Tor Inaba N16961) OX=243277 GN=ddl PE=1 SV=1	44	693777000	650572000	621093000	650572000	1	0.937725	0.895234	0.937725	1	0.937678	0.917809	0.915939	7	13
ddl	Q9KM17	D-alanine--D-alanine ligase OS=Vibrio cholerae serotype O1 (strain ATCC 39315 / El Tor Inaba N16961) OX=243277 GN=ddl PE=1 SV=1	46.9	618953000	644202000	619622000	637086000	1	1.04079	1.00108	1.0293	1	1.10369	1.03631	1.09099	7	13
ddl	Q9KM17	D-alanine--D-alanine ligase OS=Vibrio cholerae serotype O1 (strain ATCC 39315 / El Tor Inaba N16961) OX=243277 GN=ddl PE=1 SV=1	49.8	968091000	1015390000	940555000	868409000	1	1.04886	0.971556	0.897032	1	0.974596	0.985576	0.960876	6	9
ddl	Q9KM17	D-alanine--D-alanine ligase OS=Vibrio cholerae serotype O1 (strain ATCC 39315 / El Tor Inaba N16961) OX=243277 GN=ddl PE=1 SV=1	52.9	418483000	453867000	381657000	283319000	1	1.08455	0.912001	0.677014	1	1.00642	0.940336	0.796067	6	9
ddl	Q9KM17	D-alanine--D-alanine ligase OS=Vibrio cholerae serotype O1 (strain ATCC 39315 / El Tor Inaba N16961) OX=243277 GN=ddl PE=1 SV=1	55.5	136163000	131176000	108147000	103652000	1	0.963375	0.794247	0.761235	1	1.01893	0.902865	0.832688	4	4
ddl	Q9KM17	D-alanine--D-alanine ligase OS=Vibrio cholerae serotype O1 (strain ATCC 39315 / El Tor Inaba N16961) OX=243277 GN=ddl PE=1 SV=1	58.6	83647600	89014400	77005400	77832600	1	1.06416	0.920593	0.930482	1	1.08868	1.00122	0.961115	4	4
ddl	Q9KM17	D-alanine--D-alanine ligase OS=Vibrio cholerae serotype O1 (strain ATCC 39315 / El Tor Inaba N16961) OX=243277 GN=ddl PE=1 SV=1	62	41559500	44992200	39060000	40891000	1	1.0826	0.939857	0.983915	1	1.05686	0.991675	1.02746	4	4
ddl	Q9KM17	D-alanine--D-alanine ligase OS=Vibrio cholerae serotype O1 (strain ATCC 39315 / El Tor Inaba N16961) OX=243277 GN=ddl PE=1 SV=1	66.3	26080600	26298200	25545300	26350200	1	1.00834	0.979475	1.01034	1	1.00403	0.943875	0.867696	4	4
deaD	Q9KLE2	ATP-dependent RNA helicase DeaD OS=Vibrio cholerae serotype O1 (strain ATCC 39315 / El Tor Inaba N16961) OX=243277 GN=deaD PE=3 SV=1	37	4319990000	4864670000	4697160000	5019160000	1	1.12608	1.08731	1.16185	1	1.0361	1.00748	1.01593	35	76
deaD	Q9KLE2	ATP-dependent RNA helicase DeaD OS=Vibrio cholerae serotype O1 (strain ATCC 39315 / El Tor Inaba N16961) OX=243277 GN=deaD PE=3 SV=1	40.4	5386820000	4483750000	5260320000	4875190000	1	0.832356	0.976517	0.905022	1	0.988068	1.02556	0.969949	35	76
deaD	Q9KLE2	ATP-dependent RNA helicase DeaD OS=Vibrio cholerae serotype O1 (strain ATCC 39315 / El Tor Inaba N16961) OX=243277 GN=deaD PE=3 SV=1	44	4350570000	4353130000	4208260000	4631870000	1	1.00059	0.967289	1.06466	1	1.00054	0.991681	1.03992	35	75
deaD	Q9KLE2	ATP-dependent RNA helicase DeaD OS=Vibrio cholerae serotype O1 (strain ATCC 39315 / El Tor Inaba N16961) OX=243277 GN=deaD PE=3 SV=1	46.9	4015700000	4207440000	4174120000	4033670000	1	1.04775	1.03945	1.00447	1	1.11106	1.07603	1.06468	35	75
deaD	Q9KLE2	ATP-dependent RNA helicase DeaD OS=Vibrio cholerae serotype O1 (strain ATCC 39315 / El Tor Inaba N16961) OX=243277 GN=deaD PE=3 SV=1	49.8	2979680000	3862410000	3404130000	2564240000	1	1.29625	1.14245	0.860576	1	1.20447	1.15893	0.921825	25	48
deaD	Q9KLE2	ATP-dependent RNA helicase DeaD OS=Vibrio cholerae serotype O1 (strain ATCC 39315 / El Tor Inaba N16961) OX=243277 GN=deaD PE=3 SV=1	52.9	891699000	1102580000	852159000	321230000	1	1.23649	0.955658	0.360245	1	1.14742	0.985349	0.423594	25	48
deaD	Q9KLE2	ATP-dependent RNA helicase DeaD OS=Vibrio cholerae serotype O1 (strain ATCC 39315 / El Tor Inaba N16961) OX=243277 GN=deaD PE=3 SV=1	55.5	429214000	454480000	400875000	318018000	1	1.05887	0.933975	0.740931	1	1.11992	1.0617	0.810479	19	24
deaD	Q9KLE2	ATP-dependent RNA helicase DeaD OS=Vibrio cholerae serotype O1 (strain ATCC 39315 / El Tor Inaba N16961) OX=243277 GN=deaD PE=3 SV=1	58.6	361109000	405225000	376454000	324876000	1	1.12217	1.04249	0.899662	1	1.14803	1.1338	0.92928	19	24
deaD	Q9KLE2	ATP-dependent RNA helicase DeaD OS=Vibrio cholerae serotype O1 (strain ATCC 39315 / El Tor Inaba N16961) OX=243277 GN=deaD PE=3 SV=1	62	216598000	238405000	227030000	206111000	1	1.10068	1.04816	0.951583	1	1.07451	1.10595	0.993695	14	21
deaD	Q9KLE2	ATP-dependent RNA helicase DeaD OS=Vibrio cholerae serotype O1 (strain ATCC 39315 / El Tor Inaba N16961) OX=243277 GN=deaD PE=3 SV=1	66.3	130202000	144888000	137461000	185241000	1	1.11279	1.05575	1.42272	1	1.10804	1.01738	1.22186	14	21
def1	Q9KVU3	Peptide deformylase 1 OS=Vibrio cholerae serotype O1 (strain ATCC 39315 / El Tor Inaba N16961) OX=243277 GN=def1 PE=1 SV=1	37	623230000	673132000	665878000	713746000	1	1.08007	1.06843	1.14524	1	0.993759	0.989993	1.0014	6	14
def1	Q9KVU3	Peptide deformylase 1 OS=Vibrio cholerae serotype O1 (strain ATCC 39315 / El Tor Inaba N16961) OX=243277 GN=def1 PE=1 SV=1	40.4	794018000	658097000	720060000	724829000	1	0.828819	0.906856	0.912862	1	0.98387	0.9524	0.978352	6	14
def1	Q9KVU3	Peptide deformylase 1 OS=Vibrio cholerae serotype O1 (strain ATCC 39315 / El Tor Inaba N16961) OX=243277 GN=def1 PE=1 SV=1	44	960948000	968438000	926321000	969850000	1	1.00779	0.963966	1.00926	1	1.00774	0.988274	0.985816	8	18
def1	Q9KVU3	Peptide deformylase 1 OS=Vibrio cholerae serotype O1 (strain ATCC 39315 / El Tor Inaba N16961) OX=243277 GN=def1 PE=1 SV=1	46.9	1020780000	955391000	920588000	921053000	1	0.935942	0.901848	0.902303	1	0.992501	0.933583	0.956389	8	18
def1	Q9KVU3	Peptide deformylase 1 OS=Vibrio cholerae serotype O1 (strain ATCC 39315 / El Tor Inaba N16961) OX=243277 GN=def1 PE=1 SV=1	49.8	872715000	914310000	878776000	767077000	1	1.04766	1.00694	0.878955	1	0.973484	1.02148	0.941512	8	16
def1	Q9KVU3	Peptide deformylase 1 OS=Vibrio cholerae serotype O1 (strain ATCC 39315 / El Tor Inaba N16961) OX=243277 GN=def1 PE=1 SV=1	52.9	566654000	583964000	541803000	459398000	1	1.03055	0.956144	0.81072	1	0.956306	0.985851	0.953285	8	16
def1	Q9KVU3	Peptide deformylase 1 OS=Vibrio cholerae serotype O1 (strain ATCC 39315 / El Tor Inaba N16961) OX=243277 GN=def1 PE=1 SV=1	55.5	390276000	362439000	341404000	333308000	1	0.928674	0.874776	0.854032	1	0.982224	0.994407	0.934195	8	15
def1	Q9KVU3	Peptide deformylase 1 OS=Vibrio cholerae serotype O1 (strain ATCC 39315 / El Tor Inaba N16961) OX=243277 GN=def1 PE=1 SV=1	58.6	354498000	340140000	306297000	332533000	1	0.959498	0.86403	0.938039	1	0.981609	0.939708	0.968921	8	15
def1	Q9KVU3	Peptide deformylase 1 OS=Vibrio cholerae serotype O1 (strain ATCC 39315 / El Tor Inaba N16961) OX=243277 GN=def1 PE=1 SV=1	62	327987000	335965000	293704000	294060000	1	1.02432	0.895475	0.89656	1	0.999972	0.944846	0.936237	7	13
def1	Q9KVU3	Peptide deformylase 1 OS=Vibrio cholerae serotype O1 (strain ATCC 39315 / El Tor Inaba N16961) OX=243277 GN=def1 PE=1 SV=1	66.3	308889000	313550000	321803000	342148000	1	1.01509	1.04181	1.10767	1	1.01075	1.00394	0.95129	7	13
def2	Q9KN16	Peptide deformylase 2 OS=Vibrio cholerae serotype O1 (strain ATCC 39315 / El Tor Inaba N16961) OX=243277 GN=def2 PE=1 SV=1	37	688234000	773302000	600091000	813519000	1	1.1236	0.871929	1.18204	1	1.03381	0.807917	1.03358	6	10
def2	Q9KN16	Peptide deformylase 2 OS=Vibrio cholerae serotype O1 (strain ATCC 39315 / El Tor Inaba N16961) OX=243277 GN=def2 PE=1 SV=1	40.4	801052000	654214000	763015000	686651000	1	0.816694	0.952516	0.857187	1	0.969476	1.00035	0.918682	6	10
def2	Q9KN16	Peptide deformylase 2 OS=Vibrio cholerae serotype O1 (strain ATCC 39315 / El Tor Inaba N16961) OX=243277 GN=def2 PE=1 SV=1	44	509126000	562218000	505052000	562950000	1	1.10428	0.991998	1.10572	1	1.10423	1.01701	1.08003	6	9
def2	Q9KN16	Peptide deformylase 2 OS=Vibrio cholerae serotype O1 (strain ATCC 39315 / El Tor Inaba N16961) OX=243277 GN=def2 PE=1 SV=1	46.9	535168000	489041000	480838000	474215000	1	0.913808	0.89848	0.886105	1	0.96903	0.930098	0.939219	6	9
def2	Q9KN16	Peptide deformylase 2 OS=Vibrio cholerae serotype O1 (strain ATCC 39315 / El Tor Inaba N16961) OX=243277 GN=def2 PE=1 SV=1	49.8	423271000	481619000	402356000	376966000	1	1.13785	0.950587	0.890602	1	1.05729	0.964304	0.953988	5	9
def2	Q9KN16	Peptide deformylase 2 OS=Vibrio cholerae serotype O1 (strain ATCC 39315 / El Tor Inaba N16961) OX=243277 GN=def2 PE=1 SV=1	52.9	293961000	314366000	259949000	265032000	1	1.06941	0.884298	0.901589	1	0.992373	0.911772	1.06013	5	9
def2	Q9KN16	Peptide deformylase 2 OS=Vibrio cholerae serotype O1 (strain ATCC 39315 / El Tor Inaba N16961) OX=243277 GN=def2 PE=1 SV=1	55.5	343611000	311922000	275944000	268490000	1	0.907777	0.803071	0.781378	1	0.960122	0.912896	0.854722	5	8
def2	Q9KN16	Peptide deformylase 2 OS=Vibrio cholerae serotype O1 (strain ATCC 39315 / El Tor Inaba N16961) OX=243277 GN=def2 PE=1 SV=1	58.6	329996000	331094000	287430000	281945000	1	1.00333	0.871011	0.854389	1	1.02645	0.9473	0.882517	5	8
def2	Q9KN16	Peptide deformylase 2 OS=Vibrio cholerae serotype O1 (strain ATCC 39315 / El Tor Inaba N16961) OX=243277 GN=def2 PE=1 SV=1	62	185844000	173764000	156638000	153083000	1	0.934999	0.842847	0.823718	1	0.912771	0.889316	0.860171	5	11
def2	Q9KN16	Peptide deformylase 2 OS=Vibrio cholerae serotype O1 (strain ATCC 39315 / El Tor Inaba N16961) OX=243277 GN=def2 PE=1 SV=1	66.3	135813000	132247000	132434000	135240000	1	0.973743	0.97512	0.995781	1	0.969582	0.939679	0.855195	5	11
deoA	Q9KPL8	Thymidine phosphorylase OS=Vibrio cholerae serotype O1 (strain ATCC 39315 / El Tor Inaba N16961) OX=243277 GN=deoA PE=3 SV=2	37	1469160000	1668440000	1643680000	1824420000	1	1.13564	1.11879	1.24181	1	1.04489	1.03665	1.08585	20	32
deoA	Q9KPL8	Thymidine phosphorylase OS=Vibrio cholerae serotype O1 (strain ATCC 39315 / El Tor Inaba N16961) OX=243277 GN=deoA PE=3 SV=2	40.4	1884740000	1539190000	1746220000	1791200000	1	0.816659	0.926504	0.95037	1	0.969435	0.973036	1.01855	20	32
deoA	Q9KPL8	Thymidine phosphorylase OS=Vibrio cholerae serotype O1 (strain ATCC 39315 / El Tor Inaba N16961) OX=243277 GN=deoA PE=3 SV=2	44	1416480000	1439690000	1409750000	1533620000	1	1.01639	0.995249	1.0827	1	1.01633	1.02035	1.05754	20	34
deoA	Q9KPL8	Thymidine phosphorylase OS=Vibrio cholerae serotype O1 (strain ATCC 39315 / El Tor Inaba N16961) OX=243277 GN=deoA PE=3 SV=2	46.9	1307210000	1324820000	1319270000	1344170000	1	1.01347	1.00923	1.02827	1	1.07472	1.04474	1.08991	20	34
deoA	Q9KPL8	Thymidine phosphorylase OS=Vibrio cholerae serotype O1 (strain ATCC 39315 / El Tor Inaba N16961) OX=243277 GN=deoA PE=3 SV=2	49.8	833485000	1006500000	932701000	827415000	1	1.20758	1.11904	0.992717	1	1.12208	1.13519	1.06337	13	17
deoA	Q9KPL8	Thymidine phosphorylase OS=Vibrio cholerae serotype O1 (strain ATCC 39315 / El Tor Inaba N16961) OX=243277 GN=deoA PE=3 SV=2	52.9	304239000	338474000	288568000	203930000	1	1.11253	0.948491	0.670295	1	1.03238	0.97796	0.788166	13	17
deoA	Q9KPL8	Thymidine phosphorylase OS=Vibrio cholerae serotype O1 (strain ATCC 39315 / El Tor Inaba N16961) OX=243277 GN=deoA PE=3 SV=2	55.5	247335000	235385000	218413000	242383000	1	0.951685	0.883065	0.979979	1	1.00656	1.00383	1.07196	7	8
deoA	Q9KPL8	Thymidine phosphorylase OS=Vibrio cholerae serotype O1 (strain ATCC 39315 / El Tor Inaba N16961) OX=243277 GN=deoA PE=3 SV=2	58.6	195766000	211751000	212675000	217108000	1	1.08165	1.08637	1.10902	1	1.10658	1.18153	1.14553	7	8
deoA	Q9KPL8	Thymidine phosphorylase OS=Vibrio cholerae serotype O1 (strain ATCC 39315 / El Tor Inaba N16961) OX=243277 GN=deoA PE=3 SV=2	62	43052900	50840500	43725700	45694500	1	1.18088	1.01563	1.06136	1	1.15281	1.07162	1.10833	5	5
deoA	Q9KPL8	Thymidine phosphorylase OS=Vibrio cholerae serotype O1 (strain ATCC 39315 / El Tor Inaba N16961) OX=243277 GN=deoA PE=3 SV=2	66.3	29744700	29248800	32004000	38861200	1	0.983328	1.07596	1.30649	1	0.979126	1.03685	1.12204	5	5
deoB	Q9KPL9	Phosphopentomutase OS=Vibrio cholerae serotype O1 (strain ATCC 39315 / El Tor Inaba N16961) OX=243277 GN=deoB PE=3 SV=1	37	1422830000	1608240000	1563210000	1665470000	1	1.13031	1.09866	1.17053	1	1.03998	1.018	1.02352	19	27
deoB	Q9KPL9	Phosphopentomutase OS=Vibrio cholerae serotype O1 (strain ATCC 39315 / El Tor Inaba N16961) OX=243277 GN=deoB PE=3 SV=1	40.4	1810440000	1542980000	1806020000	1709580000	1	0.852268	0.997559	0.94429	1	1.01171	1.04766	1.01203	19	27
deoB	Q9KPL9	Phosphopentomutase OS=Vibrio cholerae serotype O1 (strain ATCC 39315 / El Tor Inaba N16961) OX=243277 GN=deoB PE=3 SV=1	44	1097940000	1115320000	1035970000	1110620000	1	1.01583	0.943558	1.01155	1	1.01578	0.967352	0.988048	17	21
deoB	Q9KPL9	Phosphopentomutase OS=Vibrio cholerae serotype O1 (strain ATCC 39315 / El Tor Inaba N16961) OX=243277 GN=deoB PE=3 SV=1	46.9	1118280000	1047070000	1068920000	991606000	1	0.936322	0.955861	0.886724	1	0.992904	0.989497	0.939876	17	21
deoB	Q9KPL9	Phosphopentomutase OS=Vibrio cholerae serotype O1 (strain ATCC 39315 / El Tor Inaba N16961) OX=243277 GN=deoB PE=3 SV=1	49.8	1967240000	2032770000	1923810000	1611950000	1	1.03331	0.977923	0.819397	1	0.960149	0.992035	0.877715	16	24
deoB	Q9KPL9	Phosphopentomutase OS=Vibrio cholerae serotype O1 (strain ATCC 39315 / El Tor Inaba N16961) OX=243277 GN=deoB PE=3 SV=1	52.9	1257140000	1324890000	1184130000	930542000	1	1.05389	0.941924	0.740206	1	0.977969	0.971188	0.87037	16	24
deoB	Q9KPL9	Phosphopentomutase OS=Vibrio cholerae serotype O1 (strain ATCC 39315 / El Tor Inaba N16961) OX=243277 GN=deoB PE=3 SV=1	55.5	1750260000	1600720000	1461810000	1288370000	1	0.914561	0.835196	0.736102	1	0.967298	0.949414	0.805196	11	15
deoB	Q9KPL9	Phosphopentomutase OS=Vibrio cholerae serotype O1 (strain ATCC 39315 / El Tor Inaba N16961) OX=243277 GN=deoB PE=3 SV=1	58.6	1275360000	1154160000	1006000000	737904000	1	0.904968	0.788797	0.578585	1	0.925823	0.857885	0.597633	11	15
deoB	Q9KPL9	Phosphopentomutase OS=Vibrio cholerae serotype O1 (strain ATCC 39315 / El Tor Inaba N16961) OX=243277 GN=deoB PE=3 SV=1	62	98878000	94587900	81302500	53481800	1	0.956612	0.822251	0.540887	1	0.93387	0.867585	0.564823	5	5
deoB	Q9KPL9	Phosphopentomutase OS=Vibrio cholerae serotype O1 (strain ATCC 39315 / El Tor Inaba N16961) OX=243277 GN=deoB PE=3 SV=1	66.3	50912500	48889600	50487700	34309100	1	0.960267	0.991656	0.673884	1	0.956164	0.955614	0.578744	5	5
deoC	Q9KPL7	Deoxyribose-phosphate aldolase OS=Vibrio cholerae serotype O1 (strain ATCC 39315 / El Tor Inaba N16961) OX=243277 GN=deoC PE=3 SV=1	37	2509440000	2829490000	2861540000	3044580000	1	1.12754	1.14031	1.21325	1	1.03743	1.0566	1.06088	18	33
deoC	Q9KPL7	Deoxyribose-phosphate aldolase OS=Vibrio cholerae serotype O1 (strain ATCC 39315 / El Tor Inaba N16961) OX=243277 GN=deoC PE=3 SV=1	40.4	3148420000	2676330000	2998440000	2919510000	1	0.850055	0.952363	0.927294	1	1.00908	1.00019	0.993818	18	33
deoC	Q9KPL7	Deoxyribose-phosphate aldolase OS=Vibrio cholerae serotype O1 (strain ATCC 39315 / El Tor Inaba N16961) OX=243277 GN=deoC PE=3 SV=1	44	2519720000	2497050000	2441350000	2482600000	1	0.991003	0.968897	0.985268	1	0.990953	0.99333	0.962378	15	32
deoC	Q9KPL7	Deoxyribose-phosphate aldolase OS=Vibrio cholerae serotype O1 (strain ATCC 39315 / El Tor Inaba N16961) OX=243277 GN=deoC PE=3 SV=1	46.9	2521680000	2373690000	2343610000	2304290000	1	0.941313	0.929384	0.913792	1	0.998197	0.962089	0.968566	15	32
deoC	Q9KPL7	Deoxyribose-phosphate aldolase OS=Vibrio cholerae serotype O1 (strain ATCC 39315 / El Tor Inaba N16961) OX=243277 GN=deoC PE=3 SV=1	49.8	1878760000	2057440000	1934720000	1597440000	1	1.09511	1.02979	0.850263	1	1.01757	1.04465	0.910778	12	21
deoC	Q9KPL7	Deoxyribose-phosphate aldolase OS=Vibrio cholerae serotype O1 (strain ATCC 39315 / El Tor Inaba N16961) OX=243277 GN=deoC PE=3 SV=1	52.9	633105000	700046000	597481000	411891000	1	1.10573	0.943731	0.650589	1	1.02608	0.973052	0.764994	12	21
deoC	Q9KPL7	Deoxyribose-phosphate aldolase OS=Vibrio cholerae serotype O1 (strain ATCC 39315 / El Tor Inaba N16961) OX=243277 GN=deoC PE=3 SV=1	55.5	305341000	285924000	274074000	264573000	1	0.936409	0.8976	0.866484	1	0.990405	1.02035	0.947816	7	10
deoC	Q9KPL7	Deoxyribose-phosphate aldolase OS=Vibrio cholerae serotype O1 (strain ATCC 39315 / El Tor Inaba N16961) OX=243277 GN=deoC PE=3 SV=1	58.6	245468000	246299000	234448000	225032000	1	1.00339	0.955106	0.916747	1	1.02651	1.03876	0.946927	7	10
deoC	Q9KPL7	Deoxyribose-phosphate aldolase OS=Vibrio cholerae serotype O1 (strain ATCC 39315 / El Tor Inaba N16961) OX=243277 GN=deoC PE=3 SV=1	62	95934200	94738000	84949200	82433200	1	0.987531	0.885494	0.859268	1	0.964054	0.934315	0.897295	6	9
deoC	Q9KPL7	Deoxyribose-phosphate aldolase OS=Vibrio cholerae serotype O1 (strain ATCC 39315 / El Tor Inaba N16961) OX=243277 GN=deoC PE=3 SV=1	66.3	66306700	64549300	60250400	70308100	1	0.973496	0.908662	1.06035	1	0.969336	0.875636	0.910645	6	9
deoD1	Q9KPM0	Purine nucleoside phosphorylase DeoD-type 1 OS=Vibrio cholerae serotype O1 (strain ATCC 39315 / El Tor Inaba N16961) OX=243277 GN=deoD1 PE=1 SV=1	37	1774840000	1961150000	1947180000	1990240000	1	1.10497	1.0971	1.12136	1	1.01667	1.01656	0.980529	11	29
deoD1	Q9KPM0	Purine nucleoside phosphorylase DeoD-type 1 OS=Vibrio cholerae serotype O1 (strain ATCC 39315 / El Tor Inaba N16961) OX=243277 GN=deoD1 PE=1 SV=1	40.4	2102730000	1889760000	2006210000	2050210000	1	0.898717	0.954098	0.975023	1	1.06684	1.00201	1.04497	11	29
deoD1	Q9KPM0	Purine nucleoside phosphorylase DeoD-type 1 OS=Vibrio cholerae serotype O1 (strain ATCC 39315 / El Tor Inaba N16961) OX=243277 GN=deoD1 PE=1 SV=1	44	2061740000	2087070000	2024530000	2039250000	1	1.01229	0.981952	0.989092	1	1.01223	1.00671	0.966112	10	31
deoD1	Q9KPM0	Purine nucleoside phosphorylase DeoD-type 1 OS=Vibrio cholerae serotype O1 (strain ATCC 39315 / El Tor Inaba N16961) OX=243277 GN=deoD1 PE=1 SV=1	46.9	2138360000	1979930000	2018980000	2024830000	1	0.925911	0.944172	0.946908	1	0.981863	0.977397	1.00367	10	31
deoD1	Q9KPM0	Purine nucleoside phosphorylase DeoD-type 1 OS=Vibrio cholerae serotype O1 (strain ATCC 39315 / El Tor Inaba N16961) OX=243277 GN=deoD1 PE=1 SV=1	49.8	2203000000	2177370000	2091260000	2146380000	1	0.988366	0.949278	0.974299	1	0.918387	0.962976	1.04364	11	40
deoD1	Q9KPM0	Purine nucleoside phosphorylase DeoD-type 1 OS=Vibrio cholerae serotype O1 (strain ATCC 39315 / El Tor Inaba N16961) OX=243277 GN=deoD1 PE=1 SV=1	52.9	2008180000	2086460000	1976570000	1941580000	1	1.03898	0.984259	0.966836	1	0.964132	1.01484	1.13685	11	40
deoD1	Q9KPM0	Purine nucleoside phosphorylase DeoD-type 1 OS=Vibrio cholerae serotype O1 (strain ATCC 39315 / El Tor Inaba N16961) OX=243277 GN=deoD1 PE=1 SV=1	55.5	1187700000	1159060000	1067970000	1132310000	1	0.975886	0.899192	0.953364	1	1.03216	1.02216	1.04285	8	28
deoD1	Q9KPM0	Purine nucleoside phosphorylase DeoD-type 1 OS=Vibrio cholerae serotype O1 (strain ATCC 39315 / El Tor Inaba N16961) OX=243277 GN=deoD1 PE=1 SV=1	58.6	1063350000	973169000	922820000	871985000	1	0.915192	0.867842	0.820036	1	0.936282	0.943854	0.847032	8	28
deoD1	Q9KPM0	Purine nucleoside phosphorylase DeoD-type 1 OS=Vibrio cholerae serotype O1 (strain ATCC 39315 / El Tor Inaba N16961) OX=243277 GN=deoD1 PE=1 SV=1	62	222647000	199807000	181781000	177720000	1	0.897416	0.816454	0.798214	1	0.876081	0.861468	0.833539	5	9
deoD1	Q9KPM0	Purine nucleoside phosphorylase DeoD-type 1 OS=Vibrio cholerae serotype O1 (strain ATCC 39315 / El Tor Inaba N16961) OX=243277 GN=deoD1 PE=1 SV=1	66.3	63800800	59012400	57833500	66241100	1	0.924948	0.90647	1.03825	1	0.920995	0.873523	0.891667	5	9
deoD2	Q9KNB2	Purine nucleoside phosphorylase DeoD-type 2 OS=Vibrio cholerae serotype O1 (strain ATCC 39315 / El Tor Inaba N16961) OX=243277 GN=deoD2 PE=3 SV=2	37	1450210000	1599950000	1557080000	1701730000	1	1.10325	1.07369	1.17344	1	1.01509	0.994868	1.02606	14	28
deoD2	Q9KNB2	Purine nucleoside phosphorylase DeoD-type 2 OS=Vibrio cholerae serotype O1 (strain ATCC 39315 / El Tor Inaba N16961) OX=243277 GN=deoD2 PE=3 SV=2	40.4	1782650000	1502290000	1710490000	1659050000	1	0.842729	0.959521	0.930665	1	1.00038	1.00771	0.997432	14	28
deoD2	Q9KNB2	Purine nucleoside phosphorylase DeoD-type 2 OS=Vibrio cholerae serotype O1 (strain ATCC 39315 / El Tor Inaba N16961) OX=243277 GN=deoD2 PE=3 SV=2	44	1352230000	1317380000	1305510000	1335250000	1	0.974228	0.96545	0.987443	1	0.974179	0.989795	0.964502	14	27
deoD2	Q9KNB2	Purine nucleoside phosphorylase DeoD-type 2 OS=Vibrio cholerae serotype O1 (strain ATCC 39315 / El Tor Inaba N16961) OX=243277 GN=deoD2 PE=3 SV=2	46.9	1374960000	1329930000	1404770000	1313720000	1	0.96725	1.02168	0.955461	1	1.0257	1.05763	1.01273	14	27
deoD2	Q9KNB2	Purine nucleoside phosphorylase DeoD-type 2 OS=Vibrio cholerae serotype O1 (strain ATCC 39315 / El Tor Inaba N16961) OX=243277 GN=deoD2 PE=3 SV=2	49.8	1510190000	1518500000	1408560000	1420010000	1	1.0055	0.932704	0.940286	1	0.93431	0.946163	1.00721	14	34
deoD2	Q9KNB2	Purine nucleoside phosphorylase DeoD-type 2 OS=Vibrio cholerae serotype O1 (strain ATCC 39315 / El Tor Inaba N16961) OX=243277 GN=deoD2 PE=3 SV=2	52.9	1223650000	1266480000	1224800000	1161510000	1	1.035	1.00094	0.949218	1	0.96044	1.03204	1.11614	14	34
deoD2	Q9KNB2	Purine nucleoside phosphorylase DeoD-type 2 OS=Vibrio cholerae serotype O1 (strain ATCC 39315 / El Tor Inaba N16961) OX=243277 GN=deoD2 PE=3 SV=2	55.5	1213480000	1139510000	1118150000	1180730000	1	0.939043	0.921441	0.973012	1	0.993191	1.04745	1.06434	12	35
deoD2	Q9KNB2	Purine nucleoside phosphorylase DeoD-type 2 OS=Vibrio cholerae serotype O1 (strain ATCC 39315 / El Tor Inaba N16961) OX=243277 GN=deoD2 PE=3 SV=2	58.6	1189110000	1132950000	1075440000	1116190000	1	0.952771	0.904407	0.938677	1	0.974728	0.983622	0.969579	12	35
deoD2	Q9KNB2	Purine nucleoside phosphorylase DeoD-type 2 OS=Vibrio cholerae serotype O1 (strain ATCC 39315 / El Tor Inaba N16961) OX=243277 GN=deoD2 PE=3 SV=2	62	375412000	378532000	333209000	329411000	1	1.00831	0.887582	0.877465	1	0.984339	0.936518	0.916297	6	14
deoD2	Q9KNB2	Purine nucleoside phosphorylase DeoD-type 2 OS=Vibrio cholerae serotype O1 (strain ATCC 39315 / El Tor Inaba N16961) OX=243277 GN=deoD2 PE=3 SV=2	66.3	216491000	216371000	233941000	228252000	1	0.999446	1.0806	1.05433	1	0.995175	1.04133	0.905474	6	14
der	Q9KTW7	GTPase Der OS=Vibrio cholerae serotype O1 (strain ATCC 39315 / El Tor Inaba N16961) OX=243277 GN=der PE=3 SV=1	37	2834730000	3164290000	3176250000	3322200000	1	1.11626	1.12048	1.17196	1	1.02706	1.03822	1.02477	29	49
der	Q9KTW7	GTPase Der OS=Vibrio cholerae serotype O1 (strain ATCC 39315 / El Tor Inaba N16961) OX=243277 GN=der PE=3 SV=1	40.4	3402840000	2948320000	3214000000	3314630000	1	0.866429	0.944505	0.974078	1	1.02852	0.99194	1.04396	29	49
der	Q9KTW7	GTPase Der OS=Vibrio cholerae serotype O1 (strain ATCC 39315 / El Tor Inaba N16961) OX=243277 GN=der PE=3 SV=1	44	3174620000	3137530000	2993690000	3279280000	1	0.988317	0.943007	1.03297	1	0.988267	0.966787	1.00897	30	53
der	Q9KTW7	GTPase Der OS=Vibrio cholerae serotype O1 (strain ATCC 39315 / El Tor Inaba N16961) OX=243277 GN=der PE=3 SV=1	46.9	2983250000	2951670000	2947370000	2976680000	1	0.989414	0.987973	0.997798	1	1.0492	1.02274	1.05761	30	53
der	Q9KTW7	GTPase Der OS=Vibrio cholerae serotype O1 (strain ATCC 39315 / El Tor Inaba N16961) OX=243277 GN=der PE=3 SV=1	49.8	2383530000	2920450000	2627280000	2251290000	1	1.22526	1.10226	0.944519	1	1.13851	1.11817	1.01174	20	37
der	Q9KTW7	GTPase Der OS=Vibrio cholerae serotype O1 (strain ATCC 39315 / El Tor Inaba N16961) OX=243277 GN=der PE=3 SV=1	52.9	624006000	756261000	633303000	320902000	1	1.21195	1.0149	0.514261	1	1.12464	1.04643	0.604693	20	37
der	Q9KTW7	GTPase Der OS=Vibrio cholerae serotype O1 (strain ATCC 39315 / El Tor Inaba N16961) OX=243277 GN=der PE=3 SV=1	55.5	224399000	237272000	221673000	203231000	1	1.05737	0.987852	0.905668	1	1.11834	1.12295	0.990679	12	13
der	Q9KTW7	GTPase Der OS=Vibrio cholerae serotype O1 (strain ATCC 39315 / El Tor Inaba N16961) OX=243277 GN=der PE=3 SV=1	58.6	185618000	203872000	181860000	186424000	1	1.09834	0.979754	1.00434	1	1.12365	1.06557	1.03741	12	13
der	Q9KTW7	GTPase Der OS=Vibrio cholerae serotype O1 (strain ATCC 39315 / El Tor Inaba N16961) OX=243277 GN=der PE=3 SV=1	62	129515000	145192000	131693000	132138000	1	1.12104	1.01682	1.02025	1	1.09439	1.07288	1.0654	11	12
der	Q9KTW7	GTPase Der OS=Vibrio cholerae serotype O1 (strain ATCC 39315 / El Tor Inaba N16961) OX=243277 GN=der PE=3 SV=1	66.3	76532500	80890900	78748800	103712000	1	1.05695	1.02896	1.35514	1	1.05243	0.99156	1.16382	11	12
dinG	Q9KQZ2	ATP-dependent DNA helicase DinG OS=Vibrio cholerae serotype O1 (strain ATCC 39315 / El Tor Inaba N16961) OX=243277 GN=dinG PE=3 SV=1	37	690323000	790998000	797889000	885405000	1	1.14584	1.15582	1.2826	1	1.05427	1.07097	1.12151	7	8
dinG	Q9KQZ2	ATP-dependent DNA helicase DinG OS=Vibrio cholerae serotype O1 (strain ATCC 39315 / El Tor Inaba N16961) OX=243277 GN=dinG PE=3 SV=1	40.4	811816000	674761000	809476000	815862000	1	0.831175	0.997118	1.00498	1	0.986667	1.0472	1.07708	7	8
dinG	Q9KQZ2	ATP-dependent DNA helicase DinG OS=Vibrio cholerae serotype O1 (strain ATCC 39315 / El Tor Inaba N16961) OX=243277 GN=dinG PE=3 SV=1	44	638747000	651628000	626391000	717462000	1	1.02017	0.980656	1.12323	1	1.02011	1.00539	1.09714	10	10
dinG	Q9KQZ2	ATP-dependent DNA helicase DinG OS=Vibrio cholerae serotype O1 (strain ATCC 39315 / El Tor Inaba N16961) OX=243277 GN=dinG PE=3 SV=1	46.9	581819000	600980000	625507000	637357000	1	1.03293	1.07509	1.09546	1	1.09535	1.11292	1.16112	10	10
dinG	Q9KQZ2	ATP-dependent DNA helicase DinG OS=Vibrio cholerae serotype O1 (strain ATCC 39315 / El Tor Inaba N16961) OX=243277 GN=dinG PE=3 SV=1	49.8	187125000	257305000	243934000	185230000	1	1.37504	1.30359	0.989873	1	1.27769	1.3224	1.06032	5	5
dinG	Q9KQZ2	ATP-dependent DNA helicase DinG OS=Vibrio cholerae serotype O1 (strain ATCC 39315 / El Tor Inaba N16961) OX=243277 GN=dinG PE=3 SV=1	52.9	65239200	72123900	72231900	46278200	1	1.10553	1.10719	0.709362	1	1.02589	1.14158	0.834102	5	5
djlA	Q9KUR8	Co-chaperone protein DjlA OS=Vibrio cholerae serotype O1 (strain ATCC 39315 / El Tor Inaba N16961) OX=243277 GN=djlA PE=3 SV=1	37	1335730000	1447600000	1378800000	1475940000	1	1.08375	1.03224	1.10497	1	0.997147	0.956463	0.966194	14	19
djlA	Q9KUR8	Co-chaperone protein DjlA OS=Vibrio cholerae serotype O1 (strain ATCC 39315 / El Tor Inaba N16961) OX=243277 GN=djlA PE=3 SV=1	40.4	1566330000	1252370000	1555480000	1404000000	1	0.799557	0.993073	0.896363	1	0.949134	1.04295	0.960669	14	19
djlA	Q9KUR8	Co-chaperone protein DjlA OS=Vibrio cholerae serotype O1 (strain ATCC 39315 / El Tor Inaba N16961) OX=243277 GN=djlA PE=3 SV=1	44	465913000	452144000	431640000	468099000	1	0.970447	0.926439	1.00469	1	0.970399	0.949801	0.98135	11	12
djlA	Q9KUR8	Co-chaperone protein DjlA OS=Vibrio cholerae serotype O1 (strain ATCC 39315 / El Tor Inaba N16961) OX=243277 GN=djlA PE=3 SV=1	46.9	517023000	414723000	471961000	419855000	1	0.802136	0.912843	0.812063	1	0.85061	0.944966	0.860739	11	12
djlA	Q9KUR8	Co-chaperone protein DjlA OS=Vibrio cholerae serotype O1 (strain ATCC 39315 / El Tor Inaba N16961) OX=243277 GN=djlA PE=3 SV=1	49.8	702896000	758816000	638874000	651552000	1	1.07956	0.908917	0.926954	1	1.00312	0.922032	0.992927	12	17
djlA	Q9KUR8	Co-chaperone protein DjlA OS=Vibrio cholerae serotype O1 (strain ATCC 39315 / El Tor Inaba N16961) OX=243277 GN=djlA PE=3 SV=1	52.9	504740000	549389000	478638000	465986000	1	1.08846	0.948286	0.92322	1	1.01005	0.977749	1.08557	12	17
djlA	Q9KUR8	Co-chaperone protein DjlA OS=Vibrio cholerae serotype O1 (strain ATCC 39315 / El Tor Inaba N16961) OX=243277 GN=djlA PE=3 SV=1	55.5	384170000	373415000	337626000	390074000	1	0.972005	0.878845	1.01537	1	1.02805	0.999033	1.11068	10	12
djlA	Q9KUR8	Co-chaperone protein DjlA OS=Vibrio cholerae serotype O1 (strain ATCC 39315 / El Tor Inaba N16961) OX=243277 GN=djlA PE=3 SV=1	58.6	243947000	225235000	214024000	235915000	1	0.923295	0.877338	0.967075	1	0.944572	0.954181	0.998912	10	12
djlA	Q9KUR8	Co-chaperone protein DjlA OS=Vibrio cholerae serotype O1 (strain ATCC 39315 / El Tor Inaba N16961) OX=243277 GN=djlA PE=3 SV=1	62	156713000	160800000	151487000	172457000	1	1.02608	0.966652	1.10046	1	1.00169	1.01995	1.14916	5	6
djlA	Q9KUR8	Co-chaperone protein DjlA OS=Vibrio cholerae serotype O1 (strain ATCC 39315 / El Tor Inaba N16961) OX=243277 GN=djlA PE=3 SV=1	66.3	97825700	110831000	118760000	129283000	1	1.13294	1.214	1.32156	1	1.1281	1.16987	1.13498	5	6
dksA	Q9KUC6	RNA polymerase-binding transcription factor DksA OS=Vibrio cholerae serotype O1 (strain ATCC 39315 / El Tor Inaba N16961) OX=243277 GN=dksA PE=3 SV=1	37	1688310000	1597300000	1468680000	1606370000	1	0.946094	0.869911	0.951466	1	0.870489	0.806047	0.83197	9	21
dksA	Q9KUC6	RNA polymerase-binding transcription factor DksA OS=Vibrio cholerae serotype O1 (strain ATCC 39315 / El Tor Inaba N16961) OX=243277 GN=dksA PE=3 SV=1	40.4	1916240000	1654020000	1803510000	1744680000	1	0.863159	0.941171	0.910471	1	1.02463	0.988439	0.975788	9	21
dksA	Q9KUC6	RNA polymerase-binding transcription factor DksA OS=Vibrio cholerae serotype O1 (strain ATCC 39315 / El Tor Inaba N16961) OX=243277 GN=dksA PE=3 SV=1	44	1253740000	1266930000	1243060000	1295210000	1	1.01052	0.991481	1.03308	1	1.01047	1.01648	1.00908	11	25
dksA	Q9KUC6	RNA polymerase-binding transcription factor DksA OS=Vibrio cholerae serotype O1 (strain ATCC 39315 / El Tor Inaba N16961) OX=243277 GN=dksA PE=3 SV=1	46.9	1547770000	1343360000	1362460000	1650810000	1	0.867933	0.880273	1.06657	1	0.920382	0.911249	1.13051	11	25
dksA	Q9KUC6	RNA polymerase-binding transcription factor DksA OS=Vibrio cholerae serotype O1 (strain ATCC 39315 / El Tor Inaba N16961) OX=243277 GN=dksA PE=3 SV=1	49.8	1444150000	1444830000	1326890000	1335770000	1	1.00047	0.918803	0.924952	1	0.929635	0.932062	0.990783	11	28
dksA	Q9KUC6	RNA polymerase-binding transcription factor DksA OS=Vibrio cholerae serotype O1 (strain ATCC 39315 / El Tor Inaba N16961) OX=243277 GN=dksA PE=3 SV=1	52.9	1230260000	1291810000	1236590000	1218170000	1	1.05003	1.00515	0.990173	1	0.974385	1.03637	1.16429	11	28
dksA	Q9KUC6	RNA polymerase-binding transcription factor DksA OS=Vibrio cholerae serotype O1 (strain ATCC 39315 / El Tor Inaba N16961) OX=243277 GN=dksA PE=3 SV=1	55.5	674480000	655936000	566793000	622862000	1	0.972506	0.840341	0.92347	1	1.02858	0.955263	1.01015	9	28
dksA	Q9KUC6	RNA polymerase-binding transcription factor DksA OS=Vibrio cholerae serotype O1 (strain ATCC 39315 / El Tor Inaba N16961) OX=243277 GN=dksA PE=3 SV=1	58.6	828518000	718201000	662287000	727416000	1	0.86685	0.799363	0.877972	1	0.886827	0.869377	0.906876	9	28
dksA	Q9KUC6	RNA polymerase-binding transcription factor DksA OS=Vibrio cholerae serotype O1 (strain ATCC 39315 / El Tor Inaba N16961) OX=243277 GN=dksA PE=3 SV=1	62	296514000	293551000	244696000	250764000	1	0.990007	0.825243	0.845707	1	0.966471	0.870742	0.883133	6	12
dksA	Q9KUC6	RNA polymerase-binding transcription factor DksA OS=Vibrio cholerae serotype O1 (strain ATCC 39315 / El Tor Inaba N16961) OX=243277 GN=dksA PE=3 SV=1	66.3	275498000	291562000	287464000	324805000	1	1.05831	1.04343	1.17897	1	1.05379	1.00551	1.01252	6	12
dnaA	Q9KVX6	Chromosomal replication initiator protein DnaA OS=Vibrio cholerae serotype O1 (strain ATCC 39315 / El Tor Inaba N16961) OX=243277 GN=dnaA PE=3 SV=2	37	1727910000	1754780000	1668280000	1850160000	1	1.01555	0.96549	1.07075	1	0.934395	0.894609	0.936273	20	25
dnaA	Q9KVX6	Chromosomal replication initiator protein DnaA OS=Vibrio cholerae serotype O1 (strain ATCC 39315 / El Tor Inaba N16961) OX=243277 GN=dnaA PE=3 SV=2	40.4	1897230000	1579770000	1831740000	1793170000	1	0.832672	0.965481	0.945152	1	0.988444	1.01397	1.01296	20	25
dnaA	Q9KVX6	Chromosomal replication initiator protein DnaA OS=Vibrio cholerae serotype O1 (strain ATCC 39315 / El Tor Inaba N16961) OX=243277 GN=dnaA PE=3 SV=2	44	2015050000	2021520000	1949730000	2189530000	1	1.00321	0.967584	1.08659	1	1.00316	0.991983	1.06134	23	32
dnaA	Q9KVX6	Chromosomal replication initiator protein DnaA OS=Vibrio cholerae serotype O1 (strain ATCC 39315 / El Tor Inaba N16961) OX=243277 GN=dnaA PE=3 SV=2	46.9	1830710000	1932460000	1870980000	1906280000	1	1.05558	1.022	1.04128	1	1.11937	1.05796	1.10369	23	32
dnaA	Q9KVX6	Chromosomal replication initiator protein DnaA OS=Vibrio cholerae serotype O1 (strain ATCC 39315 / El Tor Inaba N16961) OX=243277 GN=dnaA PE=3 SV=2	49.8	1091800000	1416390000	1241900000	983909000	1	1.2973	1.13748	0.901181	1	1.20545	1.15389	0.96532	15	18
dnaA	Q9KVX6	Chromosomal replication initiator protein DnaA OS=Vibrio cholerae serotype O1 (strain ATCC 39315 / El Tor Inaba N16961) OX=243277 GN=dnaA PE=3 SV=2	52.9	334944000	390221000	322246000	177528000	1	1.16503	0.962089	0.530023	1	1.0811	0.99198	0.623227	15	18
dnaA	Q9KVX6	Chromosomal replication initiator protein DnaA OS=Vibrio cholerae serotype O1 (strain ATCC 39315 / El Tor Inaba N16961) OX=243277 GN=dnaA PE=3 SV=2	55.5	209579000	214133000	194917000	190755000	1	1.02173	0.930041	0.910182	1	1.08065	1.05723	0.995616	13	14
dnaA	Q9KVX6	Chromosomal replication initiator protein DnaA OS=Vibrio cholerae serotype O1 (strain ATCC 39315 / El Tor Inaba N16961) OX=243277 GN=dnaA PE=3 SV=2	58.6	164517000	173606000	164228000	167081000	1	1.05525	0.998243	1.01559	1	1.07956	1.08568	1.04902	13	14
dnaA	Q9KVX6	Chromosomal replication initiator protein DnaA OS=Vibrio cholerae serotype O1 (strain ATCC 39315 / El Tor Inaba N16961) OX=243277 GN=dnaA PE=3 SV=2	62	52927000	59421200	55532200	55957100	1	1.1227	1.04922	1.05725	1	1.09601	1.10707	1.10404	8	8
dnaA	Q9KVX6	Chromosomal replication initiator protein DnaA OS=Vibrio cholerae serotype O1 (strain ATCC 39315 / El Tor Inaba N16961) OX=243277 GN=dnaA PE=3 SV=2	66.3	35459300	40229600	37567600	43018800	1	1.13453	1.05946	1.21319	1	1.12968	1.02095	1.04191	8	8
dnaE	P52022	DNA polymerase III subunit alpha OS=Vibrio cholerae serotype O1 (strain ATCC 39315 / El Tor Inaba N16961) OX=243277 GN=dnaE PE=3 SV=3	37	1826860000	1942300000	1973760000	2117220000	1	1.06319	1.08041	1.15894	1	0.978228	1.00109	1.01339	34	38
dnaE	P52022	DNA polymerase III subunit alpha OS=Vibrio cholerae serotype O1 (strain ATCC 39315 / El Tor Inaba N16961) OX=243277 GN=dnaE PE=3 SV=3	40.4	2118840000	1805350000	2021570000	2026020000	1	0.852046	0.954093	0.956193	1	1.01144	1.00201	1.02479	34	38
dnaE	P52022	DNA polymerase III subunit alpha OS=Vibrio cholerae serotype O1 (strain ATCC 39315 / El Tor Inaba N16961) OX=243277 GN=dnaE PE=3 SV=3	44	2021950000	2044940000	1993830000	2182650000	1	1.01137	0.986093	1.07948	1	1.01132	1.01096	1.0544	35	40
dnaE	P52022	DNA polymerase III subunit alpha OS=Vibrio cholerae serotype O1 (strain ATCC 39315 / El Tor Inaba N16961) OX=243277 GN=dnaE PE=3 SV=3	46.9	1815150000	1876940000	1898250000	1932590000	1	1.03404	1.04578	1.0647	1	1.09653	1.08258	1.12852	35	40
dnaE	P52022	DNA polymerase III subunit alpha OS=Vibrio cholerae serotype O1 (strain ATCC 39315 / El Tor Inaba N16961) OX=243277 GN=dnaE PE=3 SV=3	49.8	1042410000	1327220000	1222960000	979079000	1	1.27322	1.1732	0.939246	1	1.18307	1.19013	1.00609	20	20
dnaE	P52022	DNA polymerase III subunit alpha OS=Vibrio cholerae serotype O1 (strain ATCC 39315 / El Tor Inaba N16961) OX=243277 GN=dnaE PE=3 SV=3	52.9	357727000	421852000	369931000	216242000	1	1.17926	1.03412	0.604489	1	1.0943	1.06624	0.710788	20	20
dnaE	P52022	DNA polymerase III subunit alpha OS=Vibrio cholerae serotype O1 (strain ATCC 39315 / El Tor Inaba N16961) OX=243277 GN=dnaE PE=3 SV=3	55.5	136471000	145241000	125425000	124652000	1	1.06426	0.91906	0.913396	1	1.12563	1.04475	0.999131	7	7
dnaE	P52022	DNA polymerase III subunit alpha OS=Vibrio cholerae serotype O1 (strain ATCC 39315 / El Tor Inaba N16961) OX=243277 GN=dnaE PE=3 SV=3	58.6	107728000	110310000	111798000	114062000	1	1.02397	1.03778	1.0588	1	1.04757	1.12868	1.09365	7	7
dnaE	P52022	DNA polymerase III subunit alpha OS=Vibrio cholerae serotype O1 (strain ATCC 39315 / El Tor Inaba N16961) OX=243277 GN=dnaE PE=3 SV=3	62	54348800	61856900	55844700	62516400	1	1.13815	1.02752	1.15028	1	1.11109	1.08418	1.20119	7	7
dnaE	P52022	DNA polymerase III subunit alpha OS=Vibrio cholerae serotype O1 (strain ATCC 39315 / El Tor Inaba N16961) OX=243277 GN=dnaE PE=3 SV=3	66.3	36872500	38965300	42083100	48688300	1	1.05676	1.14131	1.32045	1	1.05224	1.09983	1.13403	7	7
dnaJ	O34242	Chaperone protein DnaJ OS=Vibrio cholerae serotype O1 (strain ATCC 39315 / El Tor Inaba N16961) OX=243277 GN=dnaJ PE=3 SV=2	37	2619080000	2951780000	2950880000	3147330000	1	1.12703	1.12669	1.20169	1	1.03697	1.04397	1.05077	22	54
dnaJ	O34242	Chaperone protein DnaJ OS=Vibrio cholerae serotype O1 (strain ATCC 39315 / El Tor Inaba N16961) OX=243277 GN=dnaJ PE=3 SV=2	40.4	3295040000	2840750000	3184230000	3166400000	1	0.862129	0.966371	0.96096	1	1.02341	1.0149	1.0299	22	54
dnaJ	O34242	Chaperone protein DnaJ OS=Vibrio cholerae serotype O1 (strain ATCC 39315 / El Tor Inaba N16961) OX=243277 GN=dnaJ PE=3 SV=2	44	2172800000	2226330000	2088170000	2243210000	1	1.02464	0.96105	1.03241	1	1.02459	0.985285	1.00842	21	54
dnaJ	O34242	Chaperone protein DnaJ OS=Vibrio cholerae serotype O1 (strain ATCC 39315 / El Tor Inaba N16961) OX=243277 GN=dnaJ PE=3 SV=2	46.9	2078050000	2098260000	2054190000	2052310000	1	1.00973	0.988518	0.987613	1	1.07074	1.0233	1.04681	21	54
dnaJ	O34242	Chaperone protein DnaJ OS=Vibrio cholerae serotype O1 (strain ATCC 39315 / El Tor Inaba N16961) OX=243277 GN=dnaJ PE=3 SV=2	49.8	2170920000	2405230000	2298670000	2022010000	1	1.10793	1.05885	0.931407	1	1.02949	1.07413	0.997697	20	46
dnaJ	O34242	Chaperone protein DnaJ OS=Vibrio cholerae serotype O1 (strain ATCC 39315 / El Tor Inaba N16961) OX=243277 GN=dnaJ PE=3 SV=2	52.9	1030980000	1123550000	1057840000	908865000	1	1.08979	1.02605	0.881554	1	1.01128	1.05793	1.03657	20	46
dnaJ	O34242	Chaperone protein DnaJ OS=Vibrio cholerae serotype O1 (strain ATCC 39315 / El Tor Inaba N16961) OX=243277 GN=dnaJ PE=3 SV=2	55.5	953119000	942972000	879113000	1046540000	1	0.989354	0.922354	1.09802	1	1.0464	1.04849	1.20108	16	34
dnaJ	O34242	Chaperone protein DnaJ OS=Vibrio cholerae serotype O1 (strain ATCC 39315 / El Tor Inaba N16961) OX=243277 GN=dnaJ PE=3 SV=2	58.6	652029000	640094000	620799000	729149000	1	0.981696	0.952103	1.11828	1	1.00432	1.03549	1.15509	16	34
dnaJ	O34242	Chaperone protein DnaJ OS=Vibrio cholerae serotype O1 (strain ATCC 39315 / El Tor Inaba N16961) OX=243277 GN=dnaJ PE=3 SV=2	62	349232000	374021000	349521000	397745000	1	1.07098	1.00083	1.13891	1	1.04552	1.05601	1.18932	12	20
dnaJ	O34242	Chaperone protein DnaJ OS=Vibrio cholerae serotype O1 (strain ATCC 39315 / El Tor Inaba N16961) OX=243277 GN=dnaJ PE=3 SV=2	66.3	244218000	251413000	254673000	327235000	1	1.02946	1.04281	1.33993	1	1.02506	1.00491	1.15076	12	20
dnaK	O34241	Chaperone protein DnaK OS=Vibrio cholerae serotype O1 (strain ATCC 39315 / El Tor Inaba N16961) OX=243277 GN=dnaK PE=3 SV=2	37	12264400000	13620400000	13316700000	14221100000	1	1.11056	1.0858	1.15954	1	1.02182	1.00609	1.01391	48	229
dnaK	O34241	Chaperone protein DnaK OS=Vibrio cholerae serotype O1 (strain ATCC 39315 / El Tor Inaba N16961) OX=243277 GN=dnaK PE=3 SV=2	40.4	15349700000	13106400000	15355900000	14494900000	1	0.853854	1.0004	0.944312	1	1.01359	1.05065	1.01206	48	229
dnaK	O34241	Chaperone protein DnaK OS=Vibrio cholerae serotype O1 (strain ATCC 39315 / El Tor Inaba N16961) OX=243277 GN=dnaK PE=3 SV=2	44	13545600000	13657000000	12924100000	13562500000	1	1.00822	0.954118	1.00125	1	1.00817	0.978178	0.977986	50	240
dnaK	O34241	Chaperone protein DnaK OS=Vibrio cholerae serotype O1 (strain ATCC 39315 / El Tor Inaba N16961) OX=243277 GN=dnaK PE=3 SV=2	46.9	14319100000	13397300000	13886300000	13132200000	1	0.935624	0.969775	0.917111	1	0.992164	1.0039	0.972084	50	240
dnaK	O34241	Chaperone protein DnaK OS=Vibrio cholerae serotype O1 (strain ATCC 39315 / El Tor Inaba N16961) OX=243277 GN=dnaK PE=3 SV=2	49.8	14204200000	14471800000	13434300000	13912500000	1	1.01884	0.945798	0.979464	1	0.946703	0.959446	1.04917	50	306
dnaK	O34241	Chaperone protein DnaK OS=Vibrio cholerae serotype O1 (strain ATCC 39315 / El Tor Inaba N16961) OX=243277 GN=dnaK PE=3 SV=2	52.9	12374000000	12435000000	12151100000	11605900000	1	1.00493	0.981986	0.937926	1	0.932534	1.0125	1.10286	50	306
dnaK	O34241	Chaperone protein DnaK OS=Vibrio cholerae serotype O1 (strain ATCC 39315 / El Tor Inaba N16961) OX=243277 GN=dnaK PE=3 SV=2	55.5	9271390000	9002440000	8716560000	9441340000	1	0.970991	0.940157	1.01833	1	1.02698	1.06873	1.11392	49	275
dnaK	O34241	Chaperone protein DnaK OS=Vibrio cholerae serotype O1 (strain ATCC 39315 / El Tor Inaba N16961) OX=243277 GN=dnaK PE=3 SV=2	58.6	9017450000	8519070000	8327000000	8874440000	1	0.944732	0.923432	0.984141	1	0.966503	1.00431	1.01654	49	275
dnaK	O34241	Chaperone protein DnaK OS=Vibrio cholerae serotype O1 (strain ATCC 39315 / El Tor Inaba N16961) OX=243277 GN=dnaK PE=3 SV=2	62	4677320000	4910170000	4208180000	4764350000	1	1.04978	0.899699	1.01861	1	1.02483	0.949303	1.06368	43	219
dnaK	O34241	Chaperone protein DnaK OS=Vibrio cholerae serotype O1 (strain ATCC 39315 / El Tor Inaba N16961) OX=243277 GN=dnaK PE=3 SV=2	66.3	4443620000	4331420000	4838180000	5020670000	1	0.97475	1.08879	1.12986	1	0.970585	1.04922	0.970345	43	219
dnaN	Q9KVX5	Beta sliding clamp OS=Vibrio cholerae serotype O1 (strain ATCC 39315 / El Tor Inaba N16961) OX=243277 GN=dnaN PE=3 SV=1	37	1665700000	1837020000	1852750000	1939330000	1	1.10285	1.1123	1.16427	1	1.01472	1.03064	1.01805	16	29
dnaN	Q9KVX5	Beta sliding clamp OS=Vibrio cholerae serotype O1 (strain ATCC 39315 / El Tor Inaba N16961) OX=243277 GN=dnaN PE=3 SV=1	40.4	2131520000	1800670000	2083210000	1977740000	1	0.844782	0.977335	0.927854	1	1.00282	1.02642	0.994419	16	29
dnaN	Q9KVX5	Beta sliding clamp OS=Vibrio cholerae serotype O1 (strain ATCC 39315 / El Tor Inaba N16961) OX=243277 GN=dnaN PE=3 SV=1	44	1589900000	1580760000	1516970000	1617620000	1	0.994251	0.954129	1.01744	1	0.994201	0.978189	0.993797	15	30
dnaN	Q9KVX5	Beta sliding clamp OS=Vibrio cholerae serotype O1 (strain ATCC 39315 / El Tor Inaba N16961) OX=243277 GN=dnaN PE=3 SV=1	46.9	1681480000	1588310000	1618230000	1608420000	1	0.94459	0.962384	0.95655	1	1.00167	0.99625	1.01389	15	30
dnaN	Q9KVX5	Beta sliding clamp OS=Vibrio cholerae serotype O1 (strain ATCC 39315 / El Tor Inaba N16961) OX=243277 GN=dnaN PE=3 SV=1	49.8	1225950000	1271460000	1211150000	1135720000	1	1.03712	0.987928	0.9264	1	0.963691	1.00218	0.992334	15	23
dnaN	Q9KVX5	Beta sliding clamp OS=Vibrio cholerae serotype O1 (strain ATCC 39315 / El Tor Inaba N16961) OX=243277 GN=dnaN PE=3 SV=1	52.9	895949000	949178000	838050000	747160000	1	1.05941	0.935377	0.833931	1	0.98309	0.964438	0.980577	15	23
dnaN	Q9KVX5	Beta sliding clamp OS=Vibrio cholerae serotype O1 (strain ATCC 39315 / El Tor Inaba N16961) OX=243277 GN=dnaN PE=3 SV=1	55.5	886204000	787985000	708051000	718741000	1	0.889169	0.798971	0.811033	1	0.940441	0.908235	0.887161	12	20
dnaN	Q9KVX5	Beta sliding clamp OS=Vibrio cholerae serotype O1 (strain ATCC 39315 / El Tor Inaba N16961) OX=243277 GN=dnaN PE=3 SV=1	58.6	466007000	418917000	377791000	364504000	1	0.89895	0.810698	0.782186	1	0.919666	0.881704	0.807936	12	20
dnaN	Q9KVX5	Beta sliding clamp OS=Vibrio cholerae serotype O1 (strain ATCC 39315 / El Tor Inaba N16961) OX=243277 GN=dnaN PE=3 SV=1	62	62906700	61648200	53781500	58323200	1	0.979994	0.854941	0.927138	1	0.956696	0.902077	0.968168	7	8
dnaN	Q9KVX5	Beta sliding clamp OS=Vibrio cholerae serotype O1 (strain ATCC 39315 / El Tor Inaba N16961) OX=243277 GN=dnaN PE=3 SV=1	66.3	40271300	44276500	38972100	50069300	1	1.09946	0.967739	1.2433	1	1.09476	0.932565	1.06777	7	8
dnaQ	Q9KPX9	DNA polymerase III subunit epsilon OS=Vibrio cholerae serotype O1 (strain ATCC 39315 / El Tor Inaba N16961) OX=243277 GN=dnaQ PE=4 SV=1	37	854893000	949968000	931525000	984722000	1	1.11121	1.08964	1.15187	1	1.02241	1.00964	1.0072	11	16
dnaQ	Q9KPX9	DNA polymerase III subunit epsilon OS=Vibrio cholerae serotype O1 (strain ATCC 39315 / El Tor Inaba N16961) OX=243277 GN=dnaQ PE=4 SV=1	40.4	1013730000	852479000	961523000	947566000	1	0.840933	0.9485	0.934732	1	0.99825	0.996136	1.00179	11	16
dnaQ	Q9KPX9	DNA polymerase III subunit epsilon OS=Vibrio cholerae serotype O1 (strain ATCC 39315 / El Tor Inaba N16961) OX=243277 GN=dnaQ PE=4 SV=1	44	617953000	632052000	602886000	636130000	1	1.02282	0.975618	1.02941	1	1.02276	1.00022	1.0055	13	16
dnaQ	Q9KPX9	DNA polymerase III subunit epsilon OS=Vibrio cholerae serotype O1 (strain ATCC 39315 / El Tor Inaba N16961) OX=243277 GN=dnaQ PE=4 SV=1	46.9	598334000	603236000	586312000	587200000	1	1.00819	0.979908	0.981392	1	1.06912	1.01439	1.04022	13	16
dnaQ	Q9KPX9	DNA polymerase III subunit epsilon OS=Vibrio cholerae serotype O1 (strain ATCC 39315 / El Tor Inaba N16961) OX=243277 GN=dnaQ PE=4 SV=1	49.8	455504000	517020000	455344000	410358000	1	1.13505	0.999649	0.900888	1	1.05469	1.01407	0.965006	9	13
dnaQ	Q9KPX9	DNA polymerase III subunit epsilon OS=Vibrio cholerae serotype O1 (strain ATCC 39315 / El Tor Inaba N16961) OX=243277 GN=dnaQ PE=4 SV=1	52.9	222152000	227309000	191463000	150262000	1	1.02321	0.861856	0.676393	1	0.949501	0.888633	0.795336	9	13
dnaQ	Q9KPX9	DNA polymerase III subunit epsilon OS=Vibrio cholerae serotype O1 (strain ATCC 39315 / El Tor Inaba N16961) OX=243277 GN=dnaQ PE=4 SV=1	55.5	58308000	57159400	54653800	51368700	1	0.980301	0.937329	0.880989	1	1.03683	1.06552	0.963683	4	4
dnaQ	Q9KPX9	DNA polymerase III subunit epsilon OS=Vibrio cholerae serotype O1 (strain ATCC 39315 / El Tor Inaba N16961) OX=243277 GN=dnaQ PE=4 SV=1	58.6	33652700	37095600	32321500	34486200	1	1.10231	0.960443	1.02477	1	1.12771	1.04457	1.0585	4	4
dnaQ	Q9KPX9	DNA polymerase III subunit epsilon OS=Vibrio cholerae serotype O1 (strain ATCC 39315 / El Tor Inaba N16961) OX=243277 GN=dnaQ PE=4 SV=1	62	19655200	21438400	18375200	20484500	1	1.09072	0.934877	1.04219	1	1.06479	0.986421	1.08831	3	3
dnaQ	Q9KPX9	DNA polymerase III subunit epsilon OS=Vibrio cholerae serotype O1 (strain ATCC 39315 / El Tor Inaba N16961) OX=243277 GN=dnaQ PE=4 SV=1	66.3	13680800	15799300	16180200	19272400	1	1.15485	1.18269	1.40872	1	1.14992	1.13971	1.20983	3	3
dnaX	Q9KT51	DNA polymerase III subunit gamma/tau OS=Vibrio cholerae serotype O1 (strain ATCC 39315 / El Tor Inaba N16961) OX=243277 GN=dnaX PE=3 SV=1	37	1593630000	1731910000	1639340000	1806940000	1	1.08677	1.02868	1.13385	1	0.999924	0.953163	0.991449	25	32
dnaX	Q9KT51	DNA polymerase III subunit gamma/tau OS=Vibrio cholerae serotype O1 (strain ATCC 39315 / El Tor Inaba N16961) OX=243277 GN=dnaX PE=3 SV=1	40.4	1939160000	1616140000	1821050000	1810860000	1	0.833423	0.939092	0.933837	1	0.989335	0.986256	1.00083	25	32
dnaX	Q9KT51	DNA polymerase III subunit gamma/tau OS=Vibrio cholerae serotype O1 (strain ATCC 39315 / El Tor Inaba N16961) OX=243277 GN=dnaX PE=3 SV=1	44	1940190000	2022370000	1954410000	2174620000	1	1.04236	1.00733	1.12083	1	1.0423	1.03273	1.09479	27	37
dnaX	Q9KT51	DNA polymerase III subunit gamma/tau OS=Vibrio cholerae serotype O1 (strain ATCC 39315 / El Tor Inaba N16961) OX=243277 GN=dnaX PE=3 SV=1	46.9	1878030000	1876870000	1945880000	1881040000	1	0.999382	1.03613	1.0016	1	1.05978	1.07259	1.06164	27	37
dnaX	Q9KT51	DNA polymerase III subunit gamma/tau OS=Vibrio cholerae serotype O1 (strain ATCC 39315 / El Tor Inaba N16961) OX=243277 GN=dnaX PE=3 SV=1	49.8	883855000	1120260000	1015890000	826235000	1	1.26747	1.14939	0.934808	1	1.17773	1.16597	1.00134	14	18
dnaX	Q9KT51	DNA polymerase III subunit gamma/tau OS=Vibrio cholerae serotype O1 (strain ATCC 39315 / El Tor Inaba N16961) OX=243277 GN=dnaX PE=3 SV=1	52.9	271231000	316194000	271799000	147723000	1	1.16577	1.00209	0.544639	1	1.08179	1.03323	0.640413	14	18
dnaX	Q9KT51	DNA polymerase III subunit gamma/tau OS=Vibrio cholerae serotype O1 (strain ATCC 39315 / El Tor Inaba N16961) OX=243277 GN=dnaX PE=3 SV=1	55.5	115522000	113435000	104308000	100932000	1	0.981934	0.902928	0.873704	1	1.03856	1.02641	0.955714	8	9
dnaX	Q9KT51	DNA polymerase III subunit gamma/tau OS=Vibrio cholerae serotype O1 (strain ATCC 39315 / El Tor Inaba N16961) OX=243277 GN=dnaX PE=3 SV=1	58.6	92626300	101011000	93122700	100244000	1	1.09052	1.00536	1.08224	1	1.11565	1.09342	1.11787	8	9
dnaX	Q9KT51	DNA polymerase III subunit gamma/tau OS=Vibrio cholerae serotype O1 (strain ATCC 39315 / El Tor Inaba N16961) OX=243277 GN=dnaX PE=3 SV=1	62	37508600	41263400	40145600	41574500	1	1.10011	1.0703	1.1084	1	1.07395	1.12931	1.15745	6	6
dnaX	Q9KT51	DNA polymerase III subunit gamma/tau OS=Vibrio cholerae serotype O1 (strain ATCC 39315 / El Tor Inaba N16961) OX=243277 GN=dnaX PE=3 SV=1	66.3	24519300	22445600	24951600	34654600	1	0.915426	1.01763	1.41336	1	0.911514	0.980644	1.21382	6	6
dncV	Q9KVG7	Cyclic GMP-AMP synthase OS=Vibrio cholerae serotype O1 (strain ATCC 39315 / El Tor Inaba N16961) OX=243277 GN=dncV PE=1 SV=1	37	2706320000	2851130000	2863390000	3019120000	1	1.05351	1.05804	1.11558	1	0.96932	0.980363	0.975474	19	36
dncV	Q9KVG7	Cyclic GMP-AMP synthase OS=Vibrio cholerae serotype O1 (strain ATCC 39315 / El Tor Inaba N16961) OX=243277 GN=dncV PE=1 SV=1	40.4	2854090000	2440110000	2774050000	2741080000	1	0.854952	0.971956	0.960404	1	1.01489	1.02077	1.0293	19	36
dncV	Q9KVG7	Cyclic GMP-AMP synthase OS=Vibrio cholerae serotype O1 (strain ATCC 39315 / El Tor Inaba N16961) OX=243277 GN=dncV PE=1 SV=1	44	2366040000	2359140000	2293570000	2557840000	1	0.997084	0.969371	1.08106	1	0.997034	0.993815	1.05595	19	39
dncV	Q9KVG7	Cyclic GMP-AMP synthase OS=Vibrio cholerae serotype O1 (strain ATCC 39315 / El Tor Inaba N16961) OX=243277 GN=dncV PE=1 SV=1	46.9	2129710000	2256640000	2248440000	2241350000	1	1.0596	1.05575	1.05242	1	1.12363	1.0929	1.1155	19	39
dncV	Q9KVG7	Cyclic GMP-AMP synthase OS=Vibrio cholerae serotype O1 (strain ATCC 39315 / El Tor Inaba N16961) OX=243277 GN=dncV PE=1 SV=1	49.8	1675340000	2202920000	1934750000	1530650000	1	1.31491	1.15484	0.913635	1	1.22181	1.1715	0.978661	17	27
dncV	Q9KVG7	Cyclic GMP-AMP synthase OS=Vibrio cholerae serotype O1 (strain ATCC 39315 / El Tor Inaba N16961) OX=243277 GN=dncV PE=1 SV=1	52.9	552199000	658913000	564054000	295992000	1	1.19325	1.02147	0.536024	1	1.10729	1.0532	0.630283	17	27
dncV	Q9KVG7	Cyclic GMP-AMP synthase OS=Vibrio cholerae serotype O1 (strain ATCC 39315 / El Tor Inaba N16961) OX=243277 GN=dncV PE=1 SV=1	55.5	294734000	312344000	284821000	280599000	1	1.05975	0.966366	0.952042	1	1.12086	1.09852	1.0414	13	16
dncV	Q9KVG7	Cyclic GMP-AMP synthase OS=Vibrio cholerae serotype O1 (strain ATCC 39315 / El Tor Inaba N16961) OX=243277 GN=dncV PE=1 SV=1	58.6	251603000	257074000	246086000	256906000	1	1.02174	0.978073	1.02108	1	1.04529	1.06374	1.05469	13	16
dncV	Q9KVG7	Cyclic GMP-AMP synthase OS=Vibrio cholerae serotype O1 (strain ATCC 39315 / El Tor Inaba N16961) OX=243277 GN=dncV PE=1 SV=1	62	124549000	123949000	125109000	132157000	1	0.995183	1.0045	1.06108	1	0.971523	1.05988	1.10804	10	11
dncV	Q9KVG7	Cyclic GMP-AMP synthase OS=Vibrio cholerae serotype O1 (strain ATCC 39315 / El Tor Inaba N16961) OX=243277 GN=dncV PE=1 SV=1	66.3	92905900	94038000	105900000	122335000	1	1.01219	1.13986	1.31676	1	1.00786	1.09843	1.13086	10	11
dns	P08038	Extracellular deoxyribonuclease OS=Vibrio cholerae serotype O1 (strain ATCC 39315 / El Tor Inaba N16961) OX=243277 GN=dns PE=1 SV=2	37	35149300	38051700	42436200	43976100	1	1.08257	1.20731	1.25112	1	0.996062	1.11868	1.09399	1	2
dns	P08038	Extracellular deoxyribonuclease OS=Vibrio cholerae serotype O1 (strain ATCC 39315 / El Tor Inaba N16961) OX=243277 GN=dns PE=1 SV=2	40.4	46710600	42873100	47909400	43750400	1	0.917845	1.02566	0.936627	1	1.08955	1.07718	1.00382	1	2
dns	P08038	Extracellular deoxyribonuclease OS=Vibrio cholerae serotype O1 (strain ATCC 39315 / El Tor Inaba N16961) OX=243277 GN=dns PE=1 SV=2	44	91102100	92172200	92510400	92287400	1	1.01175	1.01546	1.01301	1	1.0117	1.04107	0.989476	3	3
dns	P08038	Extracellular deoxyribonuclease OS=Vibrio cholerae serotype O1 (strain ATCC 39315 / El Tor Inaba N16961) OX=243277 GN=dns PE=1 SV=2	46.9	105448000	88721300	90984100	92849200	1	0.841375	0.862834	0.880521	1	0.892219	0.893197	0.933301	3	3
dns	P08038	Extracellular deoxyribonuclease OS=Vibrio cholerae serotype O1 (strain ATCC 39315 / El Tor Inaba N16961) OX=243277 GN=dns PE=1 SV=2	49.8	171488000	174722000	162711000	152437000	1	1.01886	0.948819	0.888908	1	0.94672	0.96251	0.952173	4	4
dns	P08038	Extracellular deoxyribonuclease OS=Vibrio cholerae serotype O1 (strain ATCC 39315 / El Tor Inaba N16961) OX=243277 GN=dns PE=1 SV=2	52.9	159393000	151062000	141450000	129586000	1	0.947733	0.887429	0.812997	1	0.879458	0.915001	0.955961	4	4
dns	P08038	Extracellular deoxyribonuclease OS=Vibrio cholerae serotype O1 (strain ATCC 39315 / El Tor Inaba N16961) OX=243277 GN=dns PE=1 SV=2	55.5	122048000	116770000	112714000	118792000	1	0.956755	0.923522	0.973322	1	1.01192	1.04982	1.06468	4	5
dns	P08038	Extracellular deoxyribonuclease OS=Vibrio cholerae serotype O1 (strain ATCC 39315 / El Tor Inaba N16961) OX=243277 GN=dns PE=1 SV=2	58.6	127641000	110726000	113113000	114813000	1	0.86748	0.886181	0.899499	1	0.887471	0.963798	0.929112	4	5
dns	P08038	Extracellular deoxyribonuclease OS=Vibrio cholerae serotype O1 (strain ATCC 39315 / El Tor Inaba N16961) OX=243277 GN=dns PE=1 SV=2	62	62946300	62721400	53680700	51197500	1	0.996427	0.852802	0.813352	1	0.972738	0.89982	0.849347	3	3
dns	P08038	Extracellular deoxyribonuclease OS=Vibrio cholerae serotype O1 (strain ATCC 39315 / El Tor Inaba N16961) OX=243277 GN=dns PE=1 SV=2	66.3	27770800	24835500	19808900	17133200	1	0.894303	0.7133	0.61695	1	0.890481	0.687374	0.529848	3	3
dsbA	P32557	Thiol:disulfide interchange protein DsbA OS=Vibrio cholerae serotype O1 (strain ATCC 39315 / El Tor Inaba N16961) OX=243277 GN=dsbA PE=1 SV=2	37	1587780000	1633010000	1132320000	1441830000	1	1.02849	0.713147	0.908079	1	0.946298	0.660791	0.794032	9	22
dsbA	P32557	Thiol:disulfide interchange protein DsbA OS=Vibrio cholerae serotype O1 (strain ATCC 39315 / El Tor Inaba N16961) OX=243277 GN=dsbA PE=1 SV=2	40.4	1827180000	1270280000	1651560000	1275530000	1	0.695213	0.903885	0.698087	1	0.82527	0.94928	0.748168	9	22
dsbA	P32557	Thiol:disulfide interchange protein DsbA OS=Vibrio cholerae serotype O1 (strain ATCC 39315 / El Tor Inaba N16961) OX=243277 GN=dsbA PE=1 SV=2	44	1309350000	1734760000	1634910000	1552340000	1	1.3249	1.24864	1.18558	1	1.32484	1.28013	1.15804	9	23
dsbA	P32557	Thiol:disulfide interchange protein DsbA OS=Vibrio cholerae serotype O1 (strain ATCC 39315 / El Tor Inaba N16961) OX=243277 GN=dsbA PE=1 SV=2	46.9	1924050000	1364080000	1496390000	1308130000	1	0.708963	0.777729	0.679884	1	0.751806	0.805097	0.720637	9	23
dsbA	P32557	Thiol:disulfide interchange protein DsbA OS=Vibrio cholerae serotype O1 (strain ATCC 39315 / El Tor Inaba N16961) OX=243277 GN=dsbA PE=1 SV=2	49.8	1061360000	1214650000	1070310000	970470000	1	1.14443	1.00843	0.914365	1	1.0634	1.02298	0.979442	9	26
dsbA	P32557	Thiol:disulfide interchange protein DsbA OS=Vibrio cholerae serotype O1 (strain ATCC 39315 / El Tor Inaba N16961) OX=243277 GN=dsbA PE=1 SV=2	52.9	775252000	820174000	932494000	852211000	1	1.05795	1.20283	1.09927	1	0.98173	1.2402	1.29258	9	26
dsbA	P32557	Thiol:disulfide interchange protein DsbA OS=Vibrio cholerae serotype O1 (strain ATCC 39315 / El Tor Inaba N16961) OX=243277 GN=dsbA PE=1 SV=2	55.5	1085300000	909637000	844560000	873804000	1	0.838143	0.778181	0.805127	1	0.886473	0.884602	0.8807	10	31
dsbA	P32557	Thiol:disulfide interchange protein DsbA OS=Vibrio cholerae serotype O1 (strain ATCC 39315 / El Tor Inaba N16961) OX=243277 GN=dsbA PE=1 SV=2	58.6	983843000	959774000	925451000	883307000	1	0.975536	0.940649	0.897813	1	0.998017	1.02304	0.92737	10	31
dsbA	P32557	Thiol:disulfide interchange protein DsbA OS=Vibrio cholerae serotype O1 (strain ATCC 39315 / El Tor Inaba N16961) OX=243277 GN=dsbA PE=1 SV=2	62	705370000	695780000	678942000	565886000	1	0.986404	0.962533	0.802254	1	0.962954	1.0156	0.837757	8	25
dsbA	P32557	Thiol:disulfide interchange protein DsbA OS=Vibrio cholerae serotype O1 (strain ATCC 39315 / El Tor Inaba N16961) OX=243277 GN=dsbA PE=1 SV=2	66.3	772660000	716445000	798435000	764062000	1	0.927245	1.03336	0.988872	1	0.923283	0.9958	0.849262	8	25
dsbB	Q9KQU6	Disulfide bond formation protein B OS=Vibrio cholerae serotype O1 (strain ATCC 39315 / El Tor Inaba N16961) OX=243277 GN=dsbB PE=3 SV=1	55.5	28562100	30073100	25738300	26261200	1	1.0529	0.901135	0.919442	1	1.11362	1.02437	1.00575	1	1
dsbB	Q9KQU6	Disulfide bond formation protein B OS=Vibrio cholerae serotype O1 (strain ATCC 39315 / El Tor Inaba N16961) OX=243277 GN=dsbB PE=3 SV=1	58.6	23603700	23399000	24424500	23038700	1	0.991328	1.03477	0.976063	1	1.01417	1.12541	1.0082	1	1
dsbD	Q9KNN1	Thiol:disulfide interchange protein DsbD OS=Vibrio cholerae serotype O1 (strain ATCC 39315 / El Tor Inaba N16961) OX=243277 GN=dsbD PE=3 SV=1	37	483201000	518395000	499209000	519588000	1	1.07284	1.03313	1.0753	1	0.987102	0.957283	0.940255	3	4
dsbD	Q9KNN1	Thiol:disulfide interchange protein DsbD OS=Vibrio cholerae serotype O1 (strain ATCC 39315 / El Tor Inaba N16961) OX=243277 GN=dsbD PE=3 SV=1	40.4	570991000	470695000	537895000	528448000	1	0.824347	0.942038	0.925493	1	0.978562	0.989349	0.991888	3	4
dsbD	Q9KNN1	Thiol:disulfide interchange protein DsbD OS=Vibrio cholerae serotype O1 (strain ATCC 39315 / El Tor Inaba N16961) OX=243277 GN=dsbD PE=3 SV=1	44	420803000	437112000	393367000	419452000	1	1.03876	0.934801	0.996789	1	1.0387	0.958374	0.973631	4	5
dsbD	Q9KNN1	Thiol:disulfide interchange protein DsbD OS=Vibrio cholerae serotype O1 (strain ATCC 39315 / El Tor Inaba N16961) OX=243277 GN=dsbD PE=3 SV=1	46.9	434745000	403334000	416085000	417428000	1	0.927748	0.957078	0.960167	1	0.983812	0.990758	1.01772	4	5
dsbD	Q9KNN1	Thiol:disulfide interchange protein DsbD OS=Vibrio cholerae serotype O1 (strain ATCC 39315 / El Tor Inaba N16961) OX=243277 GN=dsbD PE=3 SV=1	49.8	450919000	451688000	434134000	444061000	1	1.00171	0.962776	0.984791	1	0.930782	0.976669	1.05488	6	6
dsbD	Q9KNN1	Thiol:disulfide interchange protein DsbD OS=Vibrio cholerae serotype O1 (strain ATCC 39315 / El Tor Inaba N16961) OX=243277 GN=dsbD PE=3 SV=1	52.9	412974000	422214000	393274000	406018000	1	1.02237	0.952297	0.983156	1	0.948722	0.981884	1.15604	6	6
dsbD	Q9KNN1	Thiol:disulfide interchange protein DsbD OS=Vibrio cholerae serotype O1 (strain ATCC 39315 / El Tor Inaba N16961) OX=243277 GN=dsbD PE=3 SV=1	55.5	469538000	451553000	419877000	472111000	1	0.961696	0.894234	1.00548	1	1.01715	1.01653	1.09986	6	8
dsbD	Q9KNN1	Thiol:disulfide interchange protein DsbD OS=Vibrio cholerae serotype O1 (strain ATCC 39315 / El Tor Inaba N16961) OX=243277 GN=dsbD PE=3 SV=1	58.6	475621000	437005000	398089000	415178000	1	0.918809	0.836988	0.872918	1	0.939983	0.910297	0.901655	6	8
dsbD	Q9KNN1	Thiol:disulfide interchange protein DsbD OS=Vibrio cholerae serotype O1 (strain ATCC 39315 / El Tor Inaba N16961) OX=243277 GN=dsbD PE=3 SV=1	62	260245000	258037000	231404000	224529000	1	0.991516	0.889178	0.86276	1	0.967943	0.938201	0.900941	3	3
dsbD	Q9KNN1	Thiol:disulfide interchange protein DsbD OS=Vibrio cholerae serotype O1 (strain ATCC 39315 / El Tor Inaba N16961) OX=243277 GN=dsbD PE=3 SV=1	66.3	113291000	99334100	99979000	98159600	1	0.876805	0.882497	0.866438	1	0.873058	0.850422	0.744113	3	3
dsbE	Q9KQE9	Thiol:disulfide interchange protein DsbE OS=Vibrio cholerae serotype O1 (strain ATCC 39315 / El Tor Inaba N16961) OX=243277 GN=dsbE PE=3 SV=1	37	410993000	432384000	328569000	410961000	1	1.05205	0.799452	0.999922	1	0.967976	0.74076	0.87434	6	6
dsbE	Q9KQE9	Thiol:disulfide interchange protein DsbE OS=Vibrio cholerae serotype O1 (strain ATCC 39315 / El Tor Inaba N16961) OX=243277 GN=dsbE PE=3 SV=1	40.4	481796000	338551000	428096000	374779000	1	0.702685	0.888542	0.777879	1	0.83414	0.933167	0.833685	6	6
dsbE	Q9KQE9	Thiol:disulfide interchange protein DsbE OS=Vibrio cholerae serotype O1 (strain ATCC 39315 / El Tor Inaba N16961) OX=243277 GN=dsbE PE=3 SV=1	44	477557000	537652000	505349000	513575000	1	1.12584	1.0582	1.07542	1	1.12578	1.08488	1.05044	6	7
dsbE	Q9KQE9	Thiol:disulfide interchange protein DsbE OS=Vibrio cholerae serotype O1 (strain ATCC 39315 / El Tor Inaba N16961) OX=243277 GN=dsbE PE=3 SV=1	46.9	596684000	473158000	471136000	493595000	1	0.792979	0.78959	0.82723	1	0.840899	0.817376	0.876816	6	7
dsbE	Q9KQE9	Thiol:disulfide interchange protein DsbE OS=Vibrio cholerae serotype O1 (strain ATCC 39315 / El Tor Inaba N16961) OX=243277 GN=dsbE PE=3 SV=1	49.8	354160000	374602000	316269000	338272000	1	1.05772	0.893012	0.955139	1	0.98283	0.905898	1.02312	6	6
dsbE	Q9KQE9	Thiol:disulfide interchange protein DsbE OS=Vibrio cholerae serotype O1 (strain ATCC 39315 / El Tor Inaba N16961) OX=243277 GN=dsbE PE=3 SV=1	52.9	254364000	278489000	232181000	283255000	1	1.09484	0.91279	1.11358	1	1.01597	0.94115	1.3094	6	6
dsbE	Q9KQE9	Thiol:disulfide interchange protein DsbE OS=Vibrio cholerae serotype O1 (strain ATCC 39315 / El Tor Inaba N16961) OX=243277 GN=dsbE PE=3 SV=1	55.5	409743000	357261000	350519000	354892000	1	0.871915	0.855461	0.866133	1	0.922192	0.97245	0.947433	6	8
dsbE	Q9KQE9	Thiol:disulfide interchange protein DsbE OS=Vibrio cholerae serotype O1 (strain ATCC 39315 / El Tor Inaba N16961) OX=243277 GN=dsbE PE=3 SV=1	58.6	368006000	372596000	313266000	337557000	1	1.01247	0.851252	0.91726	1	1.03581	0.925811	0.947457	6	8
dsbE	Q9KQE9	Thiol:disulfide interchange protein DsbE OS=Vibrio cholerae serotype O1 (strain ATCC 39315 / El Tor Inaba N16961) OX=243277 GN=dsbE PE=3 SV=1	62	459387000	458909000	414189000	377568000	1	0.998959	0.901612	0.821895	1	0.97521	0.951322	0.858268	5	9
dsbE	Q9KQE9	Thiol:disulfide interchange protein DsbE OS=Vibrio cholerae serotype O1 (strain ATCC 39315 / El Tor Inaba N16961) OX=243277 GN=dsbE PE=3 SV=1	66.3	408869000	414993000	418235000	414273000	1	1.01498	1.02291	1.01322	1	1.01064	0.985729	0.870169	5	9
dsdA	Q9KL72	Probable D-serine dehydratase OS=Vibrio cholerae serotype O1 (strain ATCC 39315 / El Tor Inaba N16961) OX=243277 GN=dsdA PE=3 SV=1	37	86649500	95149100	95753500	97508800	1	1.09809	1.10507	1.12532	1	1.01034	1.02394	0.983993	3	3
dsdA	Q9KL72	Probable D-serine dehydratase OS=Vibrio cholerae serotype O1 (strain ATCC 39315 / El Tor Inaba N16961) OX=243277 GN=dsdA PE=3 SV=1	40.4	103508000	86772200	96212700	98044100	1	0.838314	0.929519	0.947213	1	0.995141	0.976202	1.01517	3	3
dsdA	Q9KL72	Probable D-serine dehydratase OS=Vibrio cholerae serotype O1 (strain ATCC 39315 / El Tor Inaba N16961) OX=243277 GN=dsdA PE=3 SV=1	44	39997100	39831200	37367000	38747400	1	0.995852	0.934243	0.968755	1	0.995802	0.957802	0.946248	1	1
dsdA	Q9KL72	Probable D-serine dehydratase OS=Vibrio cholerae serotype O1 (strain ATCC 39315 / El Tor Inaba N16961) OX=243277 GN=dsdA PE=3 SV=1	46.9	39098300	36609600	38803300	34229600	1	0.936348	0.992455	0.875475	1	0.992931	1.02738	0.927953	1	1
dsdA	Q9KL72	Probable D-serine dehydratase OS=Vibrio cholerae serotype O1 (strain ATCC 39315 / El Tor Inaba N16961) OX=243277 GN=dsdA PE=3 SV=1	49.8	129788000	130138000	125102000	90449200	1	1.0027	0.963895	0.6969	1	0.931703	0.977804	0.7465	4	4
dsdA	Q9KL72	Probable D-serine dehydratase OS=Vibrio cholerae serotype O1 (strain ATCC 39315 / El Tor Inaba N16961) OX=243277 GN=dsdA PE=3 SV=1	52.9	63027800	64971000	54159400	30552300	1	1.03083	0.859294	0.484743	1	0.956569	0.885991	0.569985	4	4
dsdA	Q9KL72	Probable D-serine dehydratase OS=Vibrio cholerae serotype O1 (strain ATCC 39315 / El Tor Inaba N16961) OX=243277 GN=dsdA PE=3 SV=1	55.5	36651900	36789600	30805600	31674500	1	1.00376	0.840491	0.864198	1	1.06164	0.955434	0.945316	1	1
dsdA	Q9KL72	Probable D-serine dehydratase OS=Vibrio cholerae serotype O1 (strain ATCC 39315 / El Tor Inaba N16961) OX=243277 GN=dsdA PE=3 SV=1	58.6	32722800	32622700	30538200	29362700	1	0.996941	0.933239	0.897316	1	1.01992	1.01498	0.926857	1	1
dtd	Q9KNJ7	D-aminoacyl-tRNA deacylase OS=Vibrio cholerae serotype O1 (strain ATCC 39315 / El Tor Inaba N16961) OX=243277 GN=dtd PE=3 SV=1	37	792855000	922015000	858431000	961948000	1	1.1629	1.08271	1.21327	1	1.06997	1.00322	1.06089	7	10
dtd	Q9KNJ7	D-aminoacyl-tRNA deacylase OS=Vibrio cholerae serotype O1 (strain ATCC 39315 / El Tor Inaba N16961) OX=243277 GN=dtd PE=3 SV=1	40.4	990454000	818507000	948613000	849707000	1	0.826396	0.957756	0.857896	1	0.980994	1.00586	0.919443	7	10
dtd	Q9KNJ7	D-aminoacyl-tRNA deacylase OS=Vibrio cholerae serotype O1 (strain ATCC 39315 / El Tor Inaba N16961) OX=243277 GN=dtd PE=3 SV=1	44	664275000	706056000	665359000	694424000	1	1.0629	1.00163	1.04539	1	1.06284	1.02689	1.0211	8	9
dtd	Q9KNJ7	D-aminoacyl-tRNA deacylase OS=Vibrio cholerae serotype O1 (strain ATCC 39315 / El Tor Inaba N16961) OX=243277 GN=dtd PE=3 SV=1	46.9	661376000	641039000	619517000	615560000	1	0.96925	0.936709	0.930726	1	1.02782	0.969672	0.986515	8	9
dtd	Q9KNJ7	D-aminoacyl-tRNA deacylase OS=Vibrio cholerae serotype O1 (strain ATCC 39315 / El Tor Inaba N16961) OX=243277 GN=dtd PE=3 SV=1	49.8	736595000	870643000	836444000	629940000	1	1.18198	1.13555	0.855205	1	1.0983	1.15194	0.916072	4	4
dtd	Q9KNJ7	D-aminoacyl-tRNA deacylase OS=Vibrio cholerae serotype O1 (strain ATCC 39315 / El Tor Inaba N16961) OX=243277 GN=dtd PE=3 SV=1	52.9	256806000	283073000	237970000	148888000	1	1.10228	0.926653	0.579768	1	1.02287	0.955443	0.68172	4	4
dtd	Q9KNJ7	D-aminoacyl-tRNA deacylase OS=Vibrio cholerae serotype O1 (strain ATCC 39315 / El Tor Inaba N16961) OX=243277 GN=dtd PE=3 SV=1	55.5	52367800	46463500	44335900	46347900	1	0.887253	0.846625	0.885046	1	0.938415	0.962407	0.968121	1	1
dtd	Q9KNJ7	D-aminoacyl-tRNA deacylase OS=Vibrio cholerae serotype O1 (strain ATCC 39315 / El Tor Inaba N16961) OX=243277 GN=dtd PE=3 SV=1	58.6	40849700	43659300	42424000	45438700	1	1.06878	1.03854	1.11234	1	1.09341	1.1295	1.14896	1	1
dusA	Q9KUX9	tRNA-dihydrouridine(20/20a) synthase OS=Vibrio cholerae serotype O1 (strain ATCC 39315 / El Tor Inaba N16961) OX=243277 GN=dusA PE=3 SV=1	37	1045450000	1119210000	1080690000	1141120000	1	1.07055	1.03371	1.09151	1	0.985003	0.957819	0.954426	12	23
dusA	Q9KUX9	tRNA-dihydrouridine(20/20a) synthase OS=Vibrio cholerae serotype O1 (strain ATCC 39315 / El Tor Inaba N16961) OX=243277 GN=dusA PE=3 SV=1	40.4	1265740000	1130950000	1299390000	1237410000	1	0.893509	1.02659	0.977618	1	1.06066	1.07814	1.04775	12	23
dusA	Q9KUX9	tRNA-dihydrouridine(20/20a) synthase OS=Vibrio cholerae serotype O1 (strain ATCC 39315 / El Tor Inaba N16961) OX=243277 GN=dusA PE=3 SV=1	44	827363000	815910000	785522000	815039000	1	0.986157	0.949428	0.985104	1	0.986108	0.97337	0.962218	11	19
dusA	Q9KUX9	tRNA-dihydrouridine(20/20a) synthase OS=Vibrio cholerae serotype O1 (strain ATCC 39315 / El Tor Inaba N16961) OX=243277 GN=dusA PE=3 SV=1	46.9	888878000	842099000	877999000	827827000	1	0.947373	0.987761	0.931317	1	1.00462	1.02252	0.987141	11	19
dusA	Q9KUX9	tRNA-dihydrouridine(20/20a) synthase OS=Vibrio cholerae serotype O1 (strain ATCC 39315 / El Tor Inaba N16961) OX=243277 GN=dusA PE=3 SV=1	49.8	805897000	811159000	737552000	743304000	1	1.00653	0.915194	0.922331	1	0.935264	0.9284	0.987976	9	18
dusA	Q9KUX9	tRNA-dihydrouridine(20/20a) synthase OS=Vibrio cholerae serotype O1 (strain ATCC 39315 / El Tor Inaba N16961) OX=243277 GN=dusA PE=3 SV=1	52.9	594043000	635162000	600960000	554393000	1	1.06922	1.01164	0.933254	1	0.992192	1.04307	1.09737	9	18
dusA	Q9KUX9	tRNA-dihydrouridine(20/20a) synthase OS=Vibrio cholerae serotype O1 (strain ATCC 39315 / El Tor Inaba N16961) OX=243277 GN=dusA PE=3 SV=1	55.5	695444000	637912000	602232000	630662000	1	0.917273	0.865968	0.906848	1	0.970166	0.984394	0.991969	10	17
dusA	Q9KUX9	tRNA-dihydrouridine(20/20a) synthase OS=Vibrio cholerae serotype O1 (strain ATCC 39315 / El Tor Inaba N16961) OX=243277 GN=dusA PE=3 SV=1	58.6	371076000	340543000	319023000	292610000	1	0.917718	0.859724	0.788545	1	0.938867	0.935025	0.814505	10	17
dusA	Q9KUX9	tRNA-dihydrouridine(20/20a) synthase OS=Vibrio cholerae serotype O1 (strain ATCC 39315 / El Tor Inaba N16961) OX=243277 GN=dusA PE=3 SV=1	62	65309200	60472900	56908400	48135200	1	0.925948	0.871369	0.737036	1	0.903934	0.919411	0.769653	5	6
dusA	Q9KUX9	tRNA-dihydrouridine(20/20a) synthase OS=Vibrio cholerae serotype O1 (strain ATCC 39315 / El Tor Inaba N16961) OX=243277 GN=dusA PE=3 SV=1	66.3	27359400	26263800	30410400	30392600	1	0.959955	1.11152	1.11087	1	0.955853	1.07112	0.954031	5	6
dusB	Q9KV66	tRNA-dihydrouridine synthase B OS=Vibrio cholerae serotype O1 (strain ATCC 39315 / El Tor Inaba N16961) OX=243277 GN=dusB PE=3 SV=2	37	624173000	658834000	667353000	710612000	1	1.05553	1.06918	1.13849	1	0.971181	0.990686	0.995501	8	10
dusB	Q9KV66	tRNA-dihydrouridine synthase B OS=Vibrio cholerae serotype O1 (strain ATCC 39315 / El Tor Inaba N16961) OX=243277 GN=dusB PE=3 SV=2	40.4	709314000	607631000	679590000	731407000	1	0.856646	0.958095	1.03115	1	1.0169	1.00621	1.10512	8	10
dusB	Q9KV66	tRNA-dihydrouridine synthase B OS=Vibrio cholerae serotype O1 (strain ATCC 39315 / El Tor Inaba N16961) OX=243277 GN=dusB PE=3 SV=2	44	693097000	693127000	679409000	778300000	1	1.00004	0.980251	1.12293	1	0.999993	1.00497	1.09684	10	13
dusB	Q9KV66	tRNA-dihydrouridine synthase B OS=Vibrio cholerae serotype O1 (strain ATCC 39315 / El Tor Inaba N16961) OX=243277 GN=dusB PE=3 SV=2	46.9	644629000	685248000	693397000	727754000	1	1.06301	1.07565	1.12895	1	1.12725	1.1135	1.19662	10	13
dusB	Q9KV66	tRNA-dihydrouridine synthase B OS=Vibrio cholerae serotype O1 (strain ATCC 39315 / El Tor Inaba N16961) OX=243277 GN=dusB PE=3 SV=2	49.8	490334000	633005000	578002000	504867000	1	1.29097	1.17879	1.02964	1	1.19956	1.1958	1.10292	7	9
dusB	Q9KV66	tRNA-dihydrouridine synthase B OS=Vibrio cholerae serotype O1 (strain ATCC 39315 / El Tor Inaba N16961) OX=243277 GN=dusB PE=3 SV=2	52.9	172784000	192193000	181082000	112702000	1	1.11233	1.04803	0.652271	1	1.0322	1.08059	0.766972	7	9
dusB	Q9KV66	tRNA-dihydrouridine synthase B OS=Vibrio cholerae serotype O1 (strain ATCC 39315 / El Tor Inaba N16961) OX=243277 GN=dusB PE=3 SV=2	55.5	36859800	35116000	32868800	35334400	1	0.952691	0.891725	0.958616	1	1.00763	1.01367	1.0486	2	2
dusB	Q9KV66	tRNA-dihydrouridine synthase B OS=Vibrio cholerae serotype O1 (strain ATCC 39315 / El Tor Inaba N16961) OX=243277 GN=dusB PE=3 SV=2	58.6	31724200	29387300	32577800	33292200	1	0.926337	1.02691	1.04943	1	0.947685	1.11685	1.08397	2	2
dusB	Q9KV66	tRNA-dihydrouridine synthase B OS=Vibrio cholerae serotype O1 (strain ATCC 39315 / El Tor Inaba N16961) OX=243277 GN=dusB PE=3 SV=2	62	6714360	7292410	6545640	6793860	1	1.08609	0.974872	1.01184	1	1.06027	1.02862	1.05662	1	1
dusB	Q9KV66	tRNA-dihydrouridine synthase B OS=Vibrio cholerae serotype O1 (strain ATCC 39315 / El Tor Inaba N16961) OX=243277 GN=dusB PE=3 SV=2	66.3	4127870	4045630	4875130	5765870	1	0.980077	1.18103	1.39681	1	0.975889	1.1381	1.19961	1	1
dusC	Q9KT00	tRNA-dihydrouridine(16) synthase OS=Vibrio cholerae serotype O1 (strain ATCC 39315 / El Tor Inaba N16961) OX=243277 GN=dusC PE=3 SV=1	37	556458000	580451000	589999000	618226000	1	1.04312	1.06028	1.111	1	0.959759	0.982436	0.97147	14	15
dusC	Q9KT00	tRNA-dihydrouridine(16) synthase OS=Vibrio cholerae serotype O1 (strain ATCC 39315 / El Tor Inaba N16961) OX=243277 GN=dusC PE=3 SV=1	40.4	663444000	546288000	639883000	631436000	1	0.823412	0.964487	0.951755	1	0.977452	1.01293	1.02003	14	15
dusC	Q9KT00	tRNA-dihydrouridine(16) synthase OS=Vibrio cholerae serotype O1 (strain ATCC 39315 / El Tor Inaba N16961) OX=243277 GN=dusC PE=3 SV=1	44	614818000	620868000	604044000	601406000	1	1.00984	0.982476	0.978185	1	1.00979	1.00725	0.955459	11	13
dusC	Q9KT00	tRNA-dihydrouridine(16) synthase OS=Vibrio cholerae serotype O1 (strain ATCC 39315 / El Tor Inaba N16961) OX=243277 GN=dusC PE=3 SV=1	46.9	653802000	617432000	613801000	606370000	1	0.944372	0.938818	0.927452	1	1.00144	0.971855	0.983045	11	13
dusC	Q9KT00	tRNA-dihydrouridine(16) synthase OS=Vibrio cholerae serotype O1 (strain ATCC 39315 / El Tor Inaba N16961) OX=243277 GN=dusC PE=3 SV=1	49.8	643133000	651355000	639018000	604804000	1	1.01278	0.993602	0.940403	1	0.941076	1.00794	1.00733	11	13
dusC	Q9KT00	tRNA-dihydrouridine(16) synthase OS=Vibrio cholerae serotype O1 (strain ATCC 39315 / El Tor Inaba N16961) OX=243277 GN=dusC PE=3 SV=1	52.9	340407000	359165000	327245000	317840000	1	1.0551	0.961335	0.933706	1	0.979094	0.991202	1.0979	11	13
dusC	Q9KT00	tRNA-dihydrouridine(16) synthase OS=Vibrio cholerae serotype O1 (strain ATCC 39315 / El Tor Inaba N16961) OX=243277 GN=dusC PE=3 SV=1	55.5	60485500	51602200	50948500	60111900	1	0.853133	0.842326	0.993823	1	0.902328	0.957519	1.08711	2	2
dusC	Q9KT00	tRNA-dihydrouridine(16) synthase OS=Vibrio cholerae serotype O1 (strain ATCC 39315 / El Tor Inaba N16961) OX=243277 GN=dusC PE=3 SV=1	58.6	27710000	28290100	24910600	29376600	1	1.02093	0.898975	1.06014	1	1.04446	0.977713	1.09505	2	2
dusC	Q9KT00	tRNA-dihydrouridine(16) synthase OS=Vibrio cholerae serotype O1 (strain ATCC 39315 / El Tor Inaba N16961) OX=243277 GN=dusC PE=3 SV=1	62	19166800	20672100	17701300	16572800	1	1.07854	0.92354	0.864662	1	1.0529	0.974458	0.902927	1	1
dusC	Q9KT00	tRNA-dihydrouridine(16) synthase OS=Vibrio cholerae serotype O1 (strain ATCC 39315 / El Tor Inaba N16961) OX=243277 GN=dusC PE=3 SV=1	66.3	8951860	8177440	9213250	10975200	1	0.913491	1.0292	1.22602	1	0.909587	0.991792	1.05293	1	1
dxr	Q9KPV8	1-deoxy-D-xylulose 5-phosphate reductoisomerase OS=Vibrio cholerae serotype O1 (strain ATCC 39315 / El Tor Inaba N16961) OX=243277 GN=dxr PE=3 SV=1	37	902104000	969726000	988124000	1041880000	1	1.07496	1.09535	1.15494	1	0.989058	1.01494	1.00989	9	12
dxr	Q9KPV8	1-deoxy-D-xylulose 5-phosphate reductoisomerase OS=Vibrio cholerae serotype O1 (strain ATCC 39315 / El Tor Inaba N16961) OX=243277 GN=dxr PE=3 SV=1	40.4	1092930000	942293000	1145340000	1058930000	1	0.862171	1.04795	0.968891	1	1.02346	1.10058	1.0384	9	12
dxr	Q9KPV8	1-deoxy-D-xylulose 5-phosphate reductoisomerase OS=Vibrio cholerae serotype O1 (strain ATCC 39315 / El Tor Inaba N16961) OX=243277 GN=dxr PE=3 SV=1	44	717888000	726214000	694904000	763381000	1	1.0116	0.967984	1.06337	1	1.01155	0.992393	1.03867	9	12
dxr	Q9KPV8	1-deoxy-D-xylulose 5-phosphate reductoisomerase OS=Vibrio cholerae serotype O1 (strain ATCC 39315 / El Tor Inaba N16961) OX=243277 GN=dxr PE=3 SV=1	46.9	733236000	721972000	736362000	699838000	1	0.984638	1.00426	0.954451	1	1.04414	1.0396	1.01166	9	12
dxr	Q9KPV8	1-deoxy-D-xylulose 5-phosphate reductoisomerase OS=Vibrio cholerae serotype O1 (strain ATCC 39315 / El Tor Inaba N16961) OX=243277 GN=dxr PE=3 SV=1	49.8	725569000	754132000	705337000	643680000	1	1.03937	0.972116	0.887138	1	0.965776	0.986143	0.950278	8	10
dxr	Q9KPV8	1-deoxy-D-xylulose 5-phosphate reductoisomerase OS=Vibrio cholerae serotype O1 (strain ATCC 39315 / El Tor Inaba N16961) OX=243277 GN=dxr PE=3 SV=1	52.9	416398000	446425000	499294000	268034000	1	1.07211	1.19908	0.643697	1	0.994876	1.23633	0.75689	8	10
dxr	Q9KPV8	1-deoxy-D-xylulose 5-phosphate reductoisomerase OS=Vibrio cholerae serotype O1 (strain ATCC 39315 / El Tor Inaba N16961) OX=243277 GN=dxr PE=3 SV=1	55.5	264177000	236092000	214315000	135276000	1	0.893689	0.811255	0.512066	1	0.945222	0.9222	0.560131	6	6
dxr	Q9KPV8	1-deoxy-D-xylulose 5-phosphate reductoisomerase OS=Vibrio cholerae serotype O1 (strain ATCC 39315 / El Tor Inaba N16961) OX=243277 GN=dxr PE=3 SV=1	58.6	100045000	100300000	140986000	89498100	1	1.00255	1.40923	0.894578	1	1.02565	1.53266	0.924029	6	6
dxr	Q9KPV8	1-deoxy-D-xylulose 5-phosphate reductoisomerase OS=Vibrio cholerae serotype O1 (strain ATCC 39315 / El Tor Inaba N16961) OX=243277 GN=dxr PE=3 SV=1	62	40350200	41530700	36893400	32789500	1	1.02926	0.91433	0.812623	1	1.00479	0.964741	0.848585	4	4
dxr	Q9KPV8	1-deoxy-D-xylulose 5-phosphate reductoisomerase OS=Vibrio cholerae serotype O1 (strain ATCC 39315 / El Tor Inaba N16961) OX=243277 GN=dxr PE=3 SV=1	66.3	17769600	19349000	18564900	22739000	1	1.08888	1.04476	1.27966	1	1.08423	1.00678	1.09899	4	4
dxs	Q9KTL3	1-deoxy-D-xylulose-5-phosphate synthase OS=Vibrio cholerae serotype O1 (strain ATCC 39315 / El Tor Inaba N16961) OX=243277 GN=dxs PE=3 SV=1	37	1602460000	1750190000	1761170000	1805210000	1	1.09219	1.09904	1.12652	1	1.00491	1.01836	0.985042	21	35
dxs	Q9KTL3	1-deoxy-D-xylulose-5-phosphate synthase OS=Vibrio cholerae serotype O1 (strain ATCC 39315 / El Tor Inaba N16961) OX=243277 GN=dxs PE=3 SV=1	40.4	1901820000	1716570000	1839960000	1816940000	1	0.902593	0.967473	0.955369	1	1.07145	1.01606	1.02391	21	35
dxs	Q9KTL3	1-deoxy-D-xylulose-5-phosphate synthase OS=Vibrio cholerae serotype O1 (strain ATCC 39315 / El Tor Inaba N16961) OX=243277 GN=dxs PE=3 SV=1	44	1525500000	1510520000	1463380000	1534770000	1	0.99018	0.959279	1.00608	1	0.990131	0.983469	0.982703	21	35
dxs	Q9KTL3	1-deoxy-D-xylulose-5-phosphate synthase OS=Vibrio cholerae serotype O1 (strain ATCC 39315 / El Tor Inaba N16961) OX=243277 GN=dxs PE=3 SV=1	46.9	1364010000	1426970000	1395770000	1386440000	1	1.04616	1.02328	1.01644	1	1.10938	1.05929	1.07737	21	35
dxs	Q9KTL3	1-deoxy-D-xylulose-5-phosphate synthase OS=Vibrio cholerae serotype O1 (strain ATCC 39315 / El Tor Inaba N16961) OX=243277 GN=dxs PE=3 SV=1	49.8	983833000	1201640000	1105640000	882453000	1	1.22139	1.12381	0.896954	1	1.13491	1.14003	0.960792	19	23
dxs	Q9KTL3	1-deoxy-D-xylulose-5-phosphate synthase OS=Vibrio cholerae serotype O1 (strain ATCC 39315 / El Tor Inaba N16961) OX=243277 GN=dxs PE=3 SV=1	52.9	460110000	517298000	445334000	317412000	1	1.12429	0.967886	0.689861	1	1.0433	0.997957	0.811173	19	23
dxs	Q9KTL3	1-deoxy-D-xylulose-5-phosphate synthase OS=Vibrio cholerae serotype O1 (strain ATCC 39315 / El Tor Inaba N16961) OX=243277 GN=dxs PE=3 SV=1	55.5	456294000	470406000	427648000	398184000	1	1.03093	0.93722	0.872648	1	1.09037	1.06539	0.954559	8	8
dxs	Q9KTL3	1-deoxy-D-xylulose-5-phosphate synthase OS=Vibrio cholerae serotype O1 (strain ATCC 39315 / El Tor Inaba N16961) OX=243277 GN=dxs PE=3 SV=1	58.6	260042000	257312000	250912000	246168000	1	0.989502	0.96489	0.946647	1	1.0123	1.0494	0.977812	8	8
dxs	Q9KTL3	1-deoxy-D-xylulose-5-phosphate synthase OS=Vibrio cholerae serotype O1 (strain ATCC 39315 / El Tor Inaba N16961) OX=243277 GN=dxs PE=3 SV=1	62	80772600	87956300	85492600	83278700	1	1.08894	1.05844	1.03103	1	1.06305	1.11679	1.07665	7	7
dxs	Q9KTL3	1-deoxy-D-xylulose-5-phosphate synthase OS=Vibrio cholerae serotype O1 (strain ATCC 39315 / El Tor Inaba N16961) OX=243277 GN=dxs PE=3 SV=1	66.3	49285900	51244900	51567500	58754100	1	1.03975	1.04629	1.19211	1	1.0353	1.00826	1.0238	7	7
[truncated: 23,624 more rows]

## Sheet: Supplementary Table 2
Supplementary Table 2: Thermal Protein Profiling statistical analysis.
representative	clustername	qupm	qssm	temperature	conc	raw_value	rel_value	log2_value	log_conc	protein_id	value	experiment
[truncated: 86,576 more rows]

## Sheet: Supplementary Table 3
Supplementary Table 3: Crystallization data collection and refinement statistics.
[truncated: 31 more rows]

[truncated: 3 more sheets: Supplementary Table 4, Supplementary Table 5, Supplementary Table 6]
