# Supplementary material for: d-amino acids signal a stress-dependent run-away response in Vibrio cholerae
Source: Nat Microbiol. 2023 Jun 26;8(8):1549–60. doi: 10.1038/s41564-023-01419-6 (PMC10390336; doi:10.1038/s41564-023-01419-6)
Supplement: Source Data Extended Data Fig. 1 — Statistical source data. [file 41564_2023_1419_MOESM9_ESM.xlsx]

## Sheet: 1a
Extended Data Figure 1a. One-way ANOVA, p-values corrected for multiple comparisons using Bonferroni method.
D-amino acids	Adjusted p-value	Mean Diff
DbsrV vs. wt	<0.0001	-0.3545
DbsrV vs. D-Ala	0.2059	-0.02567
DbsrV vs. D-Ile	>0.9999	0.006333
DbsrV vs. D-Leu	<0.0001	-0.049
DbsrV vs. D-Pro	0.3836	-0.02333
DbsrV vs. D-Val	0.56	-0.02183
DbsrV vs. D-Phe	0.0181	-0.03367
DbsrV vs. D-Trp	<0.0001	-0.07217
DbsrV vs. D-Asp	<0.0001	-0.056
DbsrV vs. D-Glu	<0.0001	-0.04867
DbsrV vs. D-Arg	<0.0001	-0.3277
DbsrV vs. D-His	<0.0001	-0.1247
DbsrV vs. D-Lys	<0.0001	-0.3347
DbsrV vs. D-Ser	<0.0001	-0.07267
DbsrV vs. D-Thr	0.0526	-0.03033
DbsrV vs. D-Cys	0.0007	-0.04267
DbsrV vs. D-Met	>0.9999	-0.002667
DbsrV vs. D-Asn	0.0346	-0.03167
DbsrV vs. D-Gln	0.3519	-0.02367

## Sheet: 1b
Extended Data Figure 1b. One-way ANOVA, p-values corrected for multiple comparisons using Bonferroni method.
	Adjusted p-value
not-sup vs. D-Ala	>0.9999
not-sup vs. D-Ile	0.7256
not-sup vs. D-Leu	>0.9999
not-sup vs. D-Pro	0.1358
not-sup vs. D-Val	>0.9999
not-sup vs. D-Phe	>0.9999
not-sup vs. D-Trp	>0.9999
not-sup vs. D-Asp	>0.9999
not-sup vs. D-Glu	>0.9999
not-sup vs. D-Arg	>0.9999
not-sup vs. D-His	>0.9999
not-sup vs. D-Lys	0.9733
not-sup vs. D-Ser	>0.9999
not-sup vs. D-Thr	>0.9999
not-sup vs. D-Cys	>0.9999
not-sup vs. D-Met	>0.9999
not-sup vs. D-Asn	>0.9999
not-sup vs. D-Gln	>0.9999
