# Supplementary material for: d-amino acids signal a stress-dependent run-away response in Vibrio cholerae
Source: Nat Microbiol. 2023 Jun 26;8(8):1549–60. doi: 10.1038/s41564-023-01419-6 (PMC10390336; doi:10.1038/s41564-023-01419-6)
Supplement: Source Data Extended Data Fig. 2 — Statistical source data. [file 41564_2023_1419_MOESM10_ESM.xlsx]

## Sheet: 2a
Extended Data Figure 2a. Unpaired t-test.
Student t, unpaired unequal variances
wt = compare to wt Blank
wt L-Arg	0.0001322
wt AiBu	0.0001416
wt GABA	0.01295
wt Succ	0.3074
DbsrV = compare to DbsrV Blank
DbsrV L-Arg	0.00967
DbsrV AiBu	0.02958
DbsrV GABA	0.254
DbsrV Succ	0.6739

## Sheet: 2c
Extended Data Figure 2c. Unpaired t-test. P-values corrected for multiple comparisons using Bonferroni-Dunn method.
	P value	Mean of not sup	Mean of D-Arg 0.5 mM	Difference	SE of difference	Adjusted P Value
wt	0.019423	1	0.82	0.18	0.04761	0.097116
DbsrV	0.000309	0.5733	0.8033	-0.23	0.01972	0.001545
DcheY3	0.373901	0.23	0.2233	0.006667	0.006667	>0.9999
DbsrV DcheY3		0.24	0.22	0.02	0
DcheY3 pCheY3**	0.373901	0.44	0.4467	-0.006667	0.006667	>0.9999
DbsrV DcheY3 pCheY3**	0.767644	0.4367	0.44	-0.003333	0.01054	>0.9999
