# Supplementary material for: d-amino acids signal a stress-dependent run-away response in Vibrio cholerae
Source: Nat Microbiol. 2023 Jun 26;8(8):1549–60. doi: 10.1038/s41564-023-01419-6 (PMC10390336; doi:10.1038/s41564-023-01419-6)
Supplement: Source Data Extended Data Fig. 4 — Statistical source data. [file 41564_2023_1419_MOESM11_ESM.xlsx]

## Sheet: 4a
Extended Data Figure 4a. Unpaired t-test.
DbsrV vs DbsrV Dvc1313	p-value
D-Arg	0.0026
D-Lys	0.0033

## Sheet: 4c
Extended Data Figure 4c. Unpaired t-test.
t-test is D-ArgR vs Blank, unpaired
Condition	p-value
DbsrV 1h	0.2406
DbsrV 2h	0.09809
DbsrV 3h	0.04398
DbsrV Dvc1313 1h	0.001021
DbsrV Dvc1313 2h	0.001631
DbsrV Dvc1313 3h	0.003202

## Sheet: 4d
Extended Data Figure 4d. Unpaired t-test.
t-test is DbsrV vs DbsrV Dvc1313, unpaired
Condition	p-value
1h	0.008664
2h	0.0496
3h	0.8513
