# Supplementary material for: d-amino acids signal a stress-dependent run-away response in Vibrio cholerae
Source: Nat Microbiol. 2023 Jun 26;8(8):1549–60. doi: 10.1038/s41564-023-01419-6 (PMC10390336; doi:10.1038/s41564-023-01419-6)
Supplement: Source Data Extended Data Fig. 6 — Statistical source data. [file 41564_2023_1419_MOESM12_ESM.xlsx]

## Sheet: 6a
Extended Data Figure 6a. Unpaired t-test.
vs DbsrV	p-value
DbsrV DmcpDRK	0.033
DbsrV DcI/F9	0.0938
DbsrV DcII/F6	0.0042
DbsrV DcIII/F7	0.0561
